# Supplementary material for: The Potential for Spatial Distribution Indices to Signal Thresholds in Marine Fish Biomass
Source: PLoS One. 2015 Mar 19;10(3):e0120500. doi: 10.1371/journal.pone.0120500 (PMC4366403; doi:10.1371/journal.pone.0120500)
Supplement: S1 Dataset — Dryad repository: doi:10.5061/dryad.cp8pj (CSV) [file pone.0120500.s001.csv]

	Strata	X	mission	setno	spec	scien	comm	totno	totwgt	totno.corr	totwgt.corr	YEAR	month	day	dmin	dmax	DEPTH.x	decade	lon	lat	DMIN	DMAX	AREA	DEPTH.y	NAME
1	440	126	ATC1970176	65	NA	GADUS MORHUA	NA	0	0	0	0	1970	7	29	179	184	181.5	197	-58.9	46.35	101	200	924	200	4VN
2	440	952	ATC1976251	73	NA	GADUS MORHUA	NA	0	0	0	0	1976	8	5	171	175	173	197	-59.46667	46.66667	101	200	924	200	4VN
3	440	3913	NED1994222	60	NA	GADUS MORHUA	NA	0	0	0	0	1994	7	24	153	157	155	199	-59.59683	46.71467	101	200	924	200	4VN
4	440	3284	NED1990140	62	10	GADUS MORHUA	COD(ATLANTIC)	58	33	59.70588235	33.97058824	1990	7	30	121	123	122	199	-58.77383	46.1395	101	200	924	200	4VN
5	440	127	ATC1970176	66	NA	GADUS MORHUA	NA	0	0	0	0	1970	7	30	168	179	173.5	197	-59.1	46.43333	101	200	924	200	4VN
6	440	3039	NED1989124	34	10	GADUS MORHUA	COD(ATLANTIC)	18	8	18.52941176	8.235294118	1989	7	23	119	120	119.5	198	-59.65	46.71667	101	200	924	200	4VN
7	440	1383	ATC1979293	68	10	GADUS MORHUA	COD(ATLANTIC)	10	52	7	36.4	1979	7	27	126	136	131	197	-59.3	46.5	101	200	924	200	4VN
8	440	4660	NED1998832	37	NA	GADUS MORHUA	NA	0	0	0	0	1998	7	24	184	185	184.5	199	-59.19967	46.53467	101	200	924	200	4VN
9	440	388	ATC1972201	87	10	GADUS MORHUA	COD(ATLANTIC)	11	17	10.13157895	15.65789474	1972	7	18	108	113	110.5	197	-59.41667	46.55	101	200	924	200	4VN
10	440	6315	NED2009027	151	NA	GADUS MORHUA	NA	0	0	0	0	2009	7	21	153	155	154	200	-58.5935	46.0745	101	200	924	200	4VN
11	440	5707	NED2003042	29	NA	GADUS MORHUA	NA	0	0	0	0	2003	7	24	120	123	121.5	200	-60.09983	47.05183	101	200	924	200	4VN
12	440	2212	NED1984032	65	10	GADUS MORHUA	COD(ATLANTIC)	2	6	2.058823529	6.176470588	1984	7	31	131	133	132	198	-59.53333	46.63333	101	200	924	200	4VN
13	440	6480	NED2010027	119	NA	GADUS MORHUA	NA	0	0	0	0	2010	7	22	121	130	125.5	201	-59.806	46.856	101	200	924	200	4VN
14	440	2673	NED1987086	32	10	GADUS MORHUA	COD(ATLANTIC)	10	27	10.29411765	27.79411765	1987	7	17	112	115	113.5	198	-59.73333	46.78333	101	200	924	200	4VN
15	440	2211	NED1984032	64	NA	GADUS MORHUA	NA	0	0	0	0	1984	7	31	194	196	195	198	-58.96667	46.43333	101	200	924	200	4VN
16	440	4661	NED1998832	38	NA	GADUS MORHUA	NA	0	0	0	0	1998	7	24	185	186	185.5	199	-59.08517	46.45983	101	200	924	200	4VN
17	440	5711	NED2003042	33	NA	GADUS MORHUA	NA	0	0	0	0	2003	7	25	138	141	139.5	200	-59.2015	46.4475	101	200	924	200	4VN
18	440	3542	NED1992174	73	NA	GADUS MORHUA	NA	0	0	0	0	1992	7	14	169	174	171.5	199	-59.9415	47.04	101	200	924	200	4VN
19	440	1514	ATC1980307	68	NA	GADUS MORHUA	NA	0	0	0	0	1980	7	24	190	190	190	198	-58.36667	46.03333	101	200	924	200	4VN
20	440	5713	NED2003042	35	10	GADUS MORHUA	COD(ATLANTIC)	1	2.42	1.011560694	2.447976879	2003	7	25	150	152	151	200	-58.8325	46.22017	101	200	924	200	4VN
21	440	1926	HAM1991231	97	NA	GADUS MORHUA	NA	0	0	0	0	1991	7	27	188	190	189	199	-59.435	46.67333	101	200	924	200	4VN
22	440	1095	ATC1977266	50	NA	GADUS MORHUA	NA	0	0	0	0	1977	7	30	160	175	167.5	197	-60.05	47.11667	101	200	924	200	4VN
23	440	3911	NED1994222	58	NA	GADUS MORHUA	NA	0	0	0	0	1994	7	23	117	117	117	199	-60.1565	47.10117	101	200	924	200	4VN
24	440	122	ATC1970176	61	NA	GADUS MORHUA	NA	0	0	0	0	1970	7	29	198	200	199	197	-58.36667	46.03333	101	200	924	200	4VN
25	440	5517	NED2002040	77	NA	GADUS MORHUA	NA	0	0	0	0	2002	7	27	188	192	190	200	-58.9225	46.38033	101	200	924	200	4VN
26	440	6742	NED2011025	204	NA	GADUS MORHUA	NA	0	0	0	0	2011	7	31	166	166	166	201	-59.03783	46.39517	101	200	924	200	4VN
27	440	671	ATC1974226	76	NA	GADUS MORHUA	NA	0	0	0	0	1974	8	2	127	136	131.5	197	-59.31667	46.5	101	200	924	200	4VN
28	440	4278	NED1996247	52	NA	GADUS MORHUA	NA	0	0	0	0	1996	7	23	173	174	173.5	199	-58.97867	46.37483	101	200	924	200	4VN
29	440	1232	ATC1978280	56	10	GADUS MORHUA	COD(ATLANTIC)	3	8	2.916666667	7.777777778	1978	7	30	128	132	130	197	-58.8	46.18333	101	200	924	200	4VN
30	440	2892	NED1988106	73	NA	GADUS MORHUA	NA	0	0	0	0	1988	7	25	129	130	129.5	198	-59.03333	46.31667	101	200	924	200	4VN
31	440	2677	NED1987086	36	NA	GADUS MORHUA	NA	0	0	0	0	1987	7	18	200	206	203	198	-58.51667	46.18333	101	200	924	200	4VN
32	440	6094	NED2006036	25	NA	GADUS MORHUA	NA	0	0	0	0	2006	7	23	193	193	193	200	-59.6865	46.86117	101	200	924	200	4VN
33	440	4512	NED1997734	67	NA	GADUS MORHUA	NA	0	0	0	0	1997	7	27	138	145	141.5	199	-59.11717	46.3975	101	200	924	200	4VN
34	440	242	ATC1971189	60	NA	GADUS MORHUA	NA	0	0	0	0	1971	7	20	181	186	183.5	197	-59.46667	46.68333	101	200	924	200	4VN
35	440	3912	NED1994222	59	NA	GADUS MORHUA	NA	0	0	0	0	1994	7	24	139	144	141.5	199	-59.72067	46.80183	101	200	924	200	4VN
36	440	7526	TEM2008830	144	10	GADUS MORHUA	COD(ATLANTIC)	14	12.9	14	12.9	2008	7	25	108	110	109	200	-60.10283	47.03433	101	200	924	200	4VN
37	440	386	ATC1972201	84	NA	GADUS MORHUA	NA	0	0	0	0	1972	7	18	184	185	184.5	197	-58.48333	46.08333	101	200	924	200	4VN
38	440	1237	ATC1978280	61	10	GADUS MORHUA	COD(ATLANTIC)	4	4	4.666666667	4.666666667	1978	7	31	170	172	171	197	-59.21667	46.51667	101	200	924	200	4VN
39	440	1093	ATC1977266	48	NA	GADUS MORHUA	NA	0	0	0	0	1977	7	29	161	166	163.5	197	-59.8	46.9	101	200	924	200	4VN
40	440	1094	ATC1977266	49	10	GADUS MORHUA	COD(ATLANTIC)	1	2	1.09375	2.1875	1977	7	30	120	126	123	197	-59.9	46.93333	101	200	924	200	4VN
41	440	1821	HAM1982081	67	10	GADUS MORHUA	COD(ATLANTIC)	14	43	16.33333333	50.16666667	1982	7	28	111	129	120	198	-60.1	47.18333	101	200	924	200	4VN
42	440	5264	NED2001037	41	NA	GADUS MORHUA	NA	0	0	0	0	2001	7	21	133	134	133.5	200	-58.8755	46.22867	101	200	924	200	4VN
43	440	2674	NED1987086	33	NA	GADUS MORHUA	NA	0	0	0	0	1987	7	17	151	154	152.5	198	-59.56667	46.68333	101	200	924	200	4VN
44	440	1233	ATC1978280	57	NA	GADUS MORHUA	NA	0	0	0	0	1978	7	30	150	156	153	197	-58.95	46.31667	101	200	924	200	4VN
45	440	5080	NED2000431	76	NA	GADUS MORHUA	NA	0	0	0	0	2000	7	24	135	143	139	200	-59.57833	46.67917	101	200	924	200	4VN
46	440	1384	ATC1979293	69	NA	GADUS MORHUA	NA	0	0	0	0	1979	7	27	158	164	161	197	-59.5	46.66667	101	200	924	200	4VN
47	440	2896	NED1988106	77	10	GADUS MORHUA	COD(ATLANTIC)	5	14	5.147058824	14.41176471	1988	7	25	123	124	123.5	198	-60.1	47.06667	101	200	924	200	4VN
48	440	6314	NED2009027	150	NA	GADUS MORHUA	NA	0	0	0	0	2009	7	20	188	193	190.5	200	-58.603	46.19333	101	200	924	200	4VN
49	440	6487	NED2010027	126	10	GADUS MORHUA	COD(ATLANTIC)	1	0.368	1	0.368	2010	7	23	144	151	147.5	201	-58.53533	46.0355	101	200	924	200	4VN
50	440	7163	TEL2004530	68	NA	GADUS MORHUA	NA	0	0	0	0	2004	7	25	132	133	132.5	200	-58.94883	46.27683	101	200	924	200	4VN
51	440	7164	TEL2004530	69	NA	GADUS MORHUA	NA	0	0	0	0	2004	7	25	169	170	169.5	200	-58.57167	46.10133	101	200	924	200	4VN
52	440	2887	NED1988106	68	NA	GADUS MORHUA	NA	0	0	0	0	1988	7	24	186	188	187	198	-58.51667	46.11667	101	200	924	200	4VN
53	440	5074	NED2000431	70	NA	GADUS MORHUA	NA	0	0	0	0	2000	7	24	195	199	197	200	-58.82767	46.357	101	200	924	200	4VN
54	440	5075	NED2000431	71	NA	GADUS MORHUA	NA	0	0	0	0	2000	7	24	159	161	160	200	-59.22967	46.50767	101	200	924	200	4VN
55	440	5076	NED2000431	72	NA	GADUS MORHUA	NA	0	0	0	0	2000	7	24	142	144	143	200	-59.30183	46.51317	101	200	924	200	4VN
56	440	2891	NED1988106	72	NA	GADUS MORHUA	NA	0	0	0	0	1988	7	25	183	188	185.5	198	-58.83333	46.3	101	200	924	200	4VN
57	440	6481	NED2010027	120	NA	GADUS MORHUA	NA	0	0	0	0	2010	7	22	149	152	150.5	201	-59.5605	46.6885	101	200	924	200	4VN
58	440	6968	NED2012022	178	NA	GADUS MORHUA	NA	0	0	0	0	2012	7	29	199	201	200	201	-58.81633	46.38683	101	200	924	200	4VN
59	440	4510	NED1997734	65	NA	GADUS MORHUA	NA	0	0	0	0	1997	7	27	170	170	170	199	-59.36883	46.59733	101	200	924	200	4VN
60	440	4663	NED1998832	40	NA	GADUS MORHUA	NA	0	0	0	0	1998	7	24	183	184	183.5	199	-58.66283	46.19517	101	200	924	200	4VN
61	440	241	ATC1971189	59	10	GADUS MORHUA	COD(ATLANTIC)	2	4	2.5	5	1971	7	20	113	129	121	197	-59.01667	46.31667	101	200	924	200	4VN
62	440	1923	HAM1991231	94	NA	GADUS MORHUA	NA	0	0	0	0	1991	7	26	180	181	180.5	199	-59.048	46.4275	101	200	924	200	4VN
63	440	3746	NED1993190	86	NA	GADUS MORHUA	NA	0	0	0	0	1993	7	30	138	145	141.5	199	-59.22717	46.463	101	200	924	200	4VN
64	440	669	ATC1974226	74	10	GADUS MORHUA	COD(ATLANTIC)	19	34	22.16666667	39.66666667	1974	8	2	101	105	103	197	-58.86667	46.18333	101	200	924	200	4VN
65	440	6741	NED2011025	203	NA	GADUS MORHUA	NA	0	0	0	0	2011	7	31	187	190	188.5	201	-59.2855	46.60933	101	200	924	200	4VN
66	440	1820	HAM1982081	66	NA	GADUS MORHUA	NA	0	0	0	0	1982	7	28	177	179	178	198	-59.45	46.65	101	200	924	200	4VN
67	440	2671	NED1987086	30	NA	GADUS MORHUA	NA	0	0	0	0	1987	7	17	161	164	162.5	198	-59.95	47.03333	101	200	924	200	4VN
68	440	3914	NED1994222	61	NA	GADUS MORHUA	NA	0	0	0	0	1994	7	24	160	162	161	199	-59.02017	46.3635	101	200	924	200	4VN
69	440	6102	NED2006036	33	NA	GADUS MORHUA	NA	0	0	0	0	2006	7	24	193	194	193.5	200	-58.582	46.20083	101	200	924	200	4VN
70	440	5521	NED2002040	81	NA	GADUS MORHUA	NA	0	0	0	0	2002	7	28	116	120	118	200	-60.129	47.065	101	200	924	200	4VN
71	440	5886	NED2005034	32	NA	GADUS MORHUA	NA	0	0	0	0	2005	7	17	168	170	169	200	-58.52817	46.07233	101	200	924	200	4VN
72	440	519	ATC1973213	73	NA	GADUS MORHUA	NA	0	0	0	0	1973	8	2	135	140	137.5	197	-59.03333	46.33333	101	200	924	200	4VN
73	440	6739	NED2011025	201	NA	GADUS MORHUA	NA	0	0	0	0	2011	7	30	172	173	172.5	201	-59.561	46.719	101	200	924	200	4VN
74	440	4514	NED1997734	69	NA	GADUS MORHUA	NA	0	0	0	0	1997	7	28	192	193	192.5	199	-58.56083	46.1855	101	200	924	200	4VN
75	440	5258	NED2001037	35	NA	GADUS MORHUA	NA	0	0	0	0	2001	7	21	112	113	112.5	200	-60.19133	47.10583	101	200	924	200	4VN
76	440	5259	NED2001037	36	NA	GADUS MORHUA	NA	0	0	0	0	2001	7	21	137	139	138	200	-59.68967	46.77067	101	200	924	200	4VN
77	440	1376	ATC1979293	61	10	GADUS MORHUA	COD(ATLANTIC)	1	1	1.166666667	1.166666667	1979	7	26	178	183	180.5	197	-58.4	46.01667	101	200	924	200	4VN
78	440	2356	NED1985049	58	NA	GADUS MORHUA	NA	0	0	0	0	1985	7	22	199	200	199.5	198	-58.51667	46.18333	101	200	924	200	4VN
79	440	2519	NED1986066	51	NA	GADUS MORHUA	NA	0	0	0	0	1986	7	26	145	151	148	198	-58.96667	46.31667	101	200	924	200	4VN
80	440	2886	NED1988106	67	10	GADUS MORHUA	COD(ATLANTIC)	1	8	1.029411765	8.235294118	1988	7	24	169	176	172.5	198	-58.43333	46.01667	101	200	924	200	4VN
81	440	7362	TEL2007745	155	10	GADUS MORHUA	COD(ATLANTIC)	1	0.495	0.961538462	0.475961538	2007	7	27	212	214	213	200	-58.32483	46.11767	101	200	924	200	4VN
82	440	5883	NED2005034	29	10	GADUS MORHUA	COD(ATLANTIC)	106	75.02	106.6091954	75.45114943	2005	7	16	109	126	117.5	200	-60.0535	47.04317	101	200	924	200	4VN
83	440	812	ATC1975237	64	NA	GADUS MORHUA	NA	0	0	0	0	1975	8	5	163	168	165.5	197	-58.53333	46.05	101	200	924	200	4VN
84	440	813	ATC1975237	65	NA	GADUS MORHUA	NA	0	0	0	0	1975	8	5	191	196	193.5	197	-58.9	46.4	101	200	924	200	4VN
85	440	6967	NED2012022	177	NA	GADUS MORHUA	NA	0	0	0	0	2012	7	29	186	195	190.5	201	-59.37683	46.6405	101	200	924	200	4VN
86	440	3285	NED1990140	63	10	GADUS MORHUA	COD(ATLANTIC)	86	45	88.52941176	46.32352941	1990	7	30	127	129	128	199	-58.82383	46.17817	101	200	924	200	4VN
87	440	7161	TEL2004530	66	10	GADUS MORHUA	COD(ATLANTIC)	2	0.175	1.923076923	0.168269231	2004	7	25	188	189	188.5	200	-59.05867	46.468	101	200	924	200	4VN
88	440	6484	NED2010027	123	NA	GADUS MORHUA	NA	0	0	0	0	2010	7	23	126	128	127	201	-59.24517	46.46217	101	200	924	200	4VN
89	440	3044	NED1989124	39	NA	GADUS MORHUA	NA	0	0	0	0	1989	7	23	187	195	191	198	-58.38333	46.03333	101	200	924	200	4VN
90	440	2357	NED1985049	59	NA	GADUS MORHUA	NA	0	0	0	0	1985	7	22	166	169	167.5	198	-58.65	46.11667	101	200	924	200	4VN
91	440	951	ATC1976251	72	NA	GADUS MORHUA	NA	0	0	0	0	1976	8	4	140	143	141.5	197	-59.3	46.51667	101	200	924	200	4VN
92	440	4272	NED1996247	46	10	GADUS MORHUA	COD(ATLANTIC)	3	7.26	2.85326087	6.904891304	1996	7	22	128	131	129.5	199	-60.1165	47.147	101	200	924	200	4VN
93	440	2072	NED1983013	65	NA	GADUS MORHUA	NA	0	0	0	0	1983	7	26	185	190	187.5	198	-58.85	46.33333	101	200	924	200	4VN
94	440	5518	NED2002040	78	NA	GADUS MORHUA	NA	0	0	0	0	2002	7	27	192	193	192.5	200	-59.06817	46.4705	101	200	924	200	4VN
95	440	2522	NED1986066	54	NA	GADUS MORHUA	NA	0	0	0	0	1986	7	27	152	156	154	198	-59.86667	46.95	101	200	924	200	4VN
96	440	5884	NED2005034	30	10	GADUS MORHUA	COD(ATLANTIC)	1	1.235	1.047904192	1.294161677	2005	7	16	174	175	174.5	200	-59.32533	46.61	101	200	924	200	4VN
97	440	4102	NED1995227	52	NA	GADUS MORHUA	NA	0	0	0	0	1995	7	15	180	181	180.5	199	-58.60583	46.148	101	200	924	200	4VN
98	440	4103	NED1995227	53	NA	GADUS MORHUA	NA	0	0	0	0	1995	7	15	173	179	176	199	-58.4565	46.04	101	200	924	200	4VN
99	440	1515	ATC1980307	69	10	GADUS MORHUA	COD(ATLANTIC)	1	6	1.029411765	6.176470588	1980	7	24	171	173	172	198	-58.61667	46.13333	101	200	924	200	4VN
100	440	3041	NED1989124	36	NA	GADUS MORHUA	NA	0	0	0	0	1989	7	23	176	180	178	198	-59.26667	46.56667	101	200	924	200	4VN
101	440	6738	NED2011025	200	NA	GADUS MORHUA	NA	0	0	0	0	2011	7	30	149	154	151.5	201	-59.85483	46.93333	101	200	924	200	4VN
102	440	6095	NED2006036	26	NA	GADUS MORHUA	NA	0	0	0	0	2006	7	24	115	119	117	200	-60.12667	47.1625	101	200	924	200	4VN
103	440	6096	NED2006036	27	10	GADUS MORHUA	COD(ATLANTIC)	3	2.13	2.949438202	2.094101124	2006	7	24	125	125	125	200	-60.07783	47.05133	101	200	924	200	4VN
104	440	1817	HAM1982081	63	10	GADUS MORHUA	COD(ATLANTIC)	4	7	3.888888889	6.805555556	1982	7	28	135	136	135.5	198	-58.7	46.1	101	200	924	200	4VN
105	440	5514	NED2002040	74	NA	GADUS MORHUA	NA	0	0	0	0	2002	7	27	170	176	173	200	-58.57083	46.10367	101	200	924	200	4VN
106	440	950	ATC1976251	71	NA	GADUS MORHUA	NA	0	0	0	0	1976	8	4	174	175	174.5	197	-58.83333	46.28333	101	200	924	200	4VN
107	440	133	ATC1970176	72	10	GADUS MORHUA	COD(ATLANTIC)	2	4	1.944444444	3.888888889	1970	7	30	129	130	129.5	197	-60.05	47.06667	101	200	924	200	4VN
108	440	6747	NED2011025	209	NA	GADUS MORHUA	NA	0	0	0	0	2011	7	31	191	195	193	201	-58.48383	46.16133	101	200	924	200	4VN
109	440	4885	NED1999929	76	NA	GADUS MORHUA	NA	0	0	0	0	1999	7	28	191	192	191.5	199	-58.4725	46.1235	101	200	924	200	4VN
110	440	4279	NED1996247	53	NA	GADUS MORHUA	NA	0	0	0	0	1996	7	23	148	148	148	199	-58.81933	46.20783	101	200	924	200	4VN
111	440	518	ATC1973213	72	10	GADUS MORHUA	COD(ATLANTIC)	4	11	3.043478261	8.369565217	1973	8	2	115	115	115	197	-58.81667	46.16667	101	200	924	200	4VN
112	440	7525	TEM2008830	143	NA	GADUS MORHUA	NA	0	0	0	0	2008	7	25	185	187	186	200	-59.567	46.76517	101	200	924	200	4VN
113	440	1920	HAM1991231	91	NA	GADUS MORHUA	NA	0	0	0	0	1991	7	26	152	152	152	199	-58.7025	46.1405	101	200	924	200	4VN
114	440	6308	NED2009027	143	NA	GADUS MORHUA	NA	0	0	0	0	2009	7	20	200	200	200	200	-59.98717	47.13517	101	200	924	200	4VN
115	440	4891	NED1999929	82	NA	GADUS MORHUA	NA	0	0	0	0	1999	7	28	169	171	170	199	-59.46617	46.64633	101	200	924	200	4VN
116	440	2518	NED1986066	50	10	GADUS MORHUA	COD(ATLANTIC)	8	29	8.235294118	29.85294118	1986	7	26	139	142	140.5	198	-58.6	46.05	101	200	924	200	4VN
117	440	3287	NED1990140	65	10	GADUS MORHUA	COD(ATLANTIC)	2	1	2.058823529	1.029411765	1990	7	30	185	186	185.5	199	-58.80767	46.2945	101	200	924	200	4VN
118	440	1518	ATC1980307	72	NA	GADUS MORHUA	NA	0	0	0	0	1980	7	25	136	137	136.5	198	-59.78333	46.85	101	200	924	200	4VN
119	440	3286	NED1990140	64	NA	GADUS MORHUA	NA	0	0	0	0	1990	7	20	180	181	180.5	199	-58.68233	46.18067	101	200	924	200	4VN
120	440	7365	TEL2007745	158	NA	GADUS MORHUA	NA	0	0	0	0	2007	7	28	195	199	197	200	-58.81367	46.3595	101	200	924	200	4VN
121	440	814	ATC1975237	66	NA	GADUS MORHUA	NA	0	0	0	0	1975	8	5	133	136	134.5	197	-59.05	46.35	101	200	924	200	4VN
122	440	5072	NED2000431	68	NA	GADUS MORHUA	NA	0	0	0	0	2000	7	23	198	203	200.5	200	-58.34567	46.017	101	200	924	200	4VN
123	440	4101	NED1995227	51	NA	GADUS MORHUA	NA	0	0	0	0	1995	7	15	190	195	192.5	199	-58.5925	46.18733	101	200	924	200	4VN
124	440	3040	NED1989124	35	10	GADUS MORHUA	COD(ATLANTIC)	2	1	2.058823529	1.029411765	1989	7	23	144	145	144.5	198	-59.45	46.6	101	200	924	200	4VN
125	440	6971	NED2012022	182	NA	GADUS MORHUA	NA	0	0	0	0	2012	7	30	197	199	198	201	-58.42833	46.13517	101	200	924	200	4VN
126	440	5265	NED2001037	42	NA	GADUS MORHUA	NA	0	0	0	0	2001	7	21	188	189	188.5	200	-58.58817	46.19167	101	200	924	200	4VN
127	440	6969	NED2012022	179	10	GADUS MORHUA	COD(ATLANTIC)	1	0.002	1.01744186	0.002034884	2012	7	29	155	159	157	201	-58.948	46.32667	101	200	924	200	4VN
128	440	3534	NED1992174	65	10	GADUS MORHUA	COD(ATLANTIC)	1	1	1.029411765	1.029411765	1992	7	13	187	188	187.5	199	-58.53817	46.12467	101	200	924	200	4VN
129	440	4662	NED1998832	39	NA	GADUS MORHUA	NA	0	0	0	0	1998	7	24	157	158	157.5	199	-59.02783	46.36533	101	200	924	200	4VN
130	440	1922	HAM1991231	93	NA	GADUS MORHUA	NA	0	0	0	0	1991	7	26	130	132	131	199	-58.894	46.23533	101	200	924	200	4VN
131	440	2074	NED1983013	67	10	GADUS MORHUA	COD(ATLANTIC)	14	25	13.61111111	24.30555556	1983	7	26	122	123	122.5	198	-60.05	47.03333	101	200	924	200	4VN
132	440	2366	NED1985049	68	NA	GADUS MORHUA	NA	0	0	0	0	1985	7	24	167	168	167.5	198	-58.91667	46.31667	101	200	924	200	4VN
133	440	3536	NED1992174	67	NA	GADUS MORHUA	NA	0	0	0	0	1992	7	13	146	147	146.5	199	-58.82583	46.20367	101	200	924	200	4VN
134	440	4508	NED1997734	63	NA	GADUS MORHUA	NA	0	0	0	0	1997	7	27	154	158	156	199	-60.04267	47.09217	101	200	924	200	4VN
135	440	2893	NED1988106	74	10	GADUS MORHUA	COD(ATLANTIC)	1	4	1.166666667	4.666666667	1988	7	25	158	158	158	198	-59.45	46.61667	101	200	924	200	4VN
136	440	4884	NED1999929	75	NA	GADUS MORHUA	NA	0	0	0	0	1999	7	27	194	195	194.5	199	-58.34133	46.007	101	200	924	200	4VN
137	440	3741	NED1993190	81	NA	GADUS MORHUA	NA	0	0	0	0	1993	7	29	187	188	187.5	199	-58.59567	46.1695	101	200	924	200	4VN
138	440	3744	NED1993190	84	NA	GADUS MORHUA	NA	0	0	0	0	1993	7	29	203	206	204.5	199	-58.85667	46.40217	101	200	924	200	4VN
139	440	5712	NED2003042	34	NA	GADUS MORHUA	NA	0	0	0	0	2003	7	25	187	190	188.5	200	-58.9635	46.401	101	200	924	200	4VN
140	440	677	ATC1974226	82	10	GADUS MORHUA	COD(ATLANTIC)	2	3	2.1875	3.28125	1974	8	3	151	157	154	197	-59.91667	46.98333	101	200	924	200	4VN
141	440	2520	NED1986066	52	NA	GADUS MORHUA	NA	0	0	0	0	1986	7	26	170	171	170.5	198	-59.1	46.43333	101	200	924	200	4VN
142	440	4277	NED1996247	51	NA	GADUS MORHUA	NA	0	0	0	0	1996	7	23	158	160	159	199	-59.269	46.52317	101	200	924	200	4VN
143	440	2213	NED1984032	66	10	GADUS MORHUA	COD(ATLANTIC)	5	8	4.861111111	7.777777778	1984	8	1	109	111	110	198	-60.01667	47	101	200	924	200	4VN
144	440	1672	ATC1981322	72	NA	GADUS MORHUA	NA	0	0	0	0	1981	7	24	189	180	184.5	198	-59.1	46.48333	101	200	924	200	4VN
145	440	7157	TEL2004530	62	10	GADUS MORHUA	COD(ATLANTIC)	1	0.165	1.029411765	0.169852941	2004	7	24	114	115	114.5	200	-59.96167	46.98017	101	200	924	200	4VN
146	440	6307	NED2009027	142	10	GADUS MORHUA	COD(ATLANTIC)	2	2.49	2	2.49	2009	7	20	120	129	124.5	200	-60.15717	47.131	101	200	924	200	4VN
147	440	4890	NED1999929	81	NA	GADUS MORHUA	NA	0	0	0	0	1999	7	28	188	188	188	199	-59.204	46.55117	101	200	924	200	4VN
148	440	7532	TEM2008830	150	NA	GADUS MORHUA	NA	0	0	0	0	2008	7	26	163	176	169.5	200	-58.63817	46.16033	101	200	924	200	4VN
149	440	1673	ATC1981322	73	10	GADUS MORHUA	COD(ATLANTIC)	1	1	0.795454545	0.795454545	1981	7	24	138	140	139	198	-59.83333	46.9	101	200	924	200	4VN
150	440	7371	TEL2007745	164	10	GADUS MORHUA	COD(ATLANTIC)	5	3.65	4.971590909	3.629261364	2007	7	29	112	122	117	200	-60.09767	47.05917	101	200	924	200	4VN
151	440	3535	NED1992174	66	NA	GADUS MORHUA	NA	0	0	0	0	1992	7	13	189	190	189.5	199	-58.78983	46.297	101	200	924	200	4VN
152	440	2521	NED1986066	53	NA	GADUS MORHUA	NA	0	0	0	0	1986	7	27	187	189	188	198	-59.46667	46.68333	101	200	924	200	4VN
153	440	5882	NED2005034	28	10	GADUS MORHUA	COD(ATLANTIC)	1	0.41	1	0.41	2005	7	16	120	125	122.5	200	-60.088	47.15767	101	200	924	200	4VN
154	440	1671	ATC1981322	71	10	GADUS MORHUA	COD(ATLANTIC)	230	502	236.7647059	516.7647059	1981	7	24	116	124	120	198	-59.16667	46.41667	101	200	924	200	4VN
155	440	2676	NED1987086	35	NA	GADUS MORHUA	NA	0	0	0	0	1987	7	18	135	135	135	198	-59.05	46.33333	101	200	924	200	4VN
156	440	5077	NED2000431	73	NA	GADUS MORHUA	NA	0	0	0	0	2000	7	24	177	177	177	200	-59.312	46.58917	101	200	924	200	4VN
157	440	520	ATC1973213	74	NA	GADUS MORHUA	NA	0	0	0	0	1973	8	2	185	190	187.5	197	-58.9	46.36667	101	200	924	200	4VN
158	440	2365	NED1985049	67	10	GADUS MORHUA	COD(ATLANTIC)	3	6	3.088235294	6.176470588	1985	7	24	145	147	146	198	-59.33333	46.53333	101	200	924	200	4VN
159	440	2073	NED1983013	66	10	GADUS MORHUA	COD(ATLANTIC)	9	50	9.264705882	51.47058824	1983	7	26	131	133	132	198	-59.3	46.5	101	200	924	200	4VN
160	440	4100	NED1995227	50	NA	GADUS MORHUA	NA	0	0	0	0	1995	7	15	183	187	185	199	-58.72567	46.22767	101	200	924	200	4VN
161	440	7370	TEL2007745	163	10	GADUS MORHUA	COD(ATLANTIC)	9	5.95	9	5.95	2007	7	28	102	120	111	200	-60.12517	47.16083	101	200	924	200	4VN
162	441	6476	NED2010027	115	10	GADUS MORHUA	COD(ATLANTIC)	1	0.612	0.983146067	0.601685393	2010	7	22	72	79	75.5	201	-60.10867	46.71833	51	100	1000	100	4VN
163	441	5710	NED2003042	32	10	GADUS MORHUA	COD(ATLANTIC)	2	1.3	2.011494253	1.307471264	2003	7	25	58	59	58.5	200	-59.473	46.36417	51	100	1000	100	4VN
164	441	1092	ATC1977266	47	10	GADUS MORHUA	COD(ATLANTIC)	75	109	69.07894737	100.3947368	1977	7	29	60	75	67.5	197	-59.06667	46.18333	51	100	1000	100	4VN
165	441	4653	NED1998832	30	10	GADUS MORHUA	COD(ATLANTIC)	32	40.77	32	40.77	1998	7	23	77	79	78	199	-59.314	46.4305	51	100	1000	100	4VN
166	441	1818	HAM1982081	64	10	GADUS MORHUA	COD(ATLANTIC)	136	246	132.2222222	239.1666667	1982	7	28	84	88	86	198	-59.05	46.26667	51	100	1000	100	4VN
167	441	3909	NED1994222	56	10	GADUS MORHUA	COD(ATLANTIC)	16	18	14.73684211	16.57894737	1994	7	23	63	66	64.5	199	-59.93717	46.72233	51	100	1000	100	4VN
168	441	5706	NED2003042	28	10	GADUS MORHUA	COD(ATLANTIC)	114	91.17	114.6551724	91.69396552	2003	7	24	56	86	71	200	-60.14617	47.0075	51	100	1000	100	4VN
169	441	1097	ATC1977266	52	NA	GADUS MORHUA	NA	0	0	0	0	1977	7	30	91	96	93.5	197	-60.13333	46.86667	51	100	1000	100	4VN
170	441	3281	NED1990140	59	10	GADUS MORHUA	COD(ATLANTIC)	18	37	19.6875	40.46875	1990	7	29	91	94	92.5	199	-58.7565	46.03867	51	100	1000	100	4VN
171	441	2364	NED1985049	66	10	GADUS MORHUA	COD(ATLANTIC)	198	234	203.8235294	240.8823529	1985	7	23	64	69	66.5	198	-60.11667	46.98333	51	100	1000	100	4VN
172	441	670	ATC1974226	75	10	GADUS MORHUA	COD(ATLANTIC)	15	21	15.44117647	21.61764706	1974	8	2	85	86	85.5	197	-59.05	46.28333	51	100	1000	100	4VN
173	441	2210	NED1984032	63	10	GADUS MORHUA	COD(ATLANTIC)	24	45	21	39.375	1984	7	31	82	85	83.5	198	-58.81667	46.08333	51	100	1000	100	4VN
174	441	5515	NED2002040	75	10	GADUS MORHUA	COD(ATLANTIC)	56	36.18	50.25641026	32.46923077	2002	7	27	75	78	76.5	200	-58.9915	46.20767	51	100	1000	100	4VN
175	441	6097	NED2006036	28	10	GADUS MORHUA	COD(ATLANTIC)	17	12.22	16.90340909	12.15056818	2006	7	24	71	75	73	200	-60.2445	46.6985	51	100	1000	100	4VN
176	441	524	ATC1973213	78	10	GADUS MORHUA	COD(ATLANTIC)	22	21	18.33333333	17.5	1973	8	2	75	85	80	197	-60.11667	46.7	51	100	1000	100	4VN
177	441	5705	NED2003042	27	10	GADUS MORHUA	COD(ATLANTIC)	4	4.5	4.166666667	4.6875	2003	7	24	68	70	69	200	-60.135	46.65683	51	100	1000	100	4VN
178	441	2363	NED1985049	65	10	GADUS MORHUA	COD(ATLANTIC)	31	48	38.75	60	1985	7	23	105	106	105.5	198	-60.21667	47.1	51	100	1000	100	4VN
179	441	1386	ATC1979293	71	10	GADUS MORHUA	COD(ATLANTIC)	6	15	7	17.5	1979	7	27	58	62	60	197	-60.2	46.58333	51	100	1000	100	4VN
180	441	5709	NED2003042	31	10	GADUS MORHUA	COD(ATLANTIC)	13	3.5	13.30409357	3.581871345	2003	7	25	59	61	60	200	-59.56783	46.57983	51	100	1000	100	4VN
181	441	1822	HAM1982081	68	10	GADUS MORHUA	COD(ATLANTIC)	48	140	56	163.3333333	1982	7	28	93	95	94	198	-59.98333	46.9	51	100	1000	100	4VN
182	441	2890	NED1988106	71	10	GADUS MORHUA	COD(ATLANTIC)	115	195	125.78125	213.28125	1988	7	24	70	71	70.5	198	-58.98333	46.16667	51	100	1000	100	4VN
183	441	5871	NED2005034	17	10	GADUS MORHUA	COD(ATLANTIC)	8	4.33	8	4.33	2005	7	15	60	60	60	200	-59.44733	46.35517	51	100	1000	100	4VN
184	441	6960	NED2012022	170	10	GADUS MORHUA	COD(ATLANTIC)	3	2.85	3.017241379	2.86637931	2012	7	28	84	86	85	201	-59.20417	46.33967	51	100	1000	100	4VN
185	441	820	ATC1975237	73	10	GADUS MORHUA	COD(ATLANTIC)	1	1	1.029411765	1.029411765	1975	8	6	74	74	74	197	-60.11667	46.71667	51	100	1000	100	4VN
186	441	6475	NED2010027	114	NA	GADUS MORHUA	NA	0	0	0	0	2010	7	22	63	66	64.5	201	-60.06983	46.6255	51	100	1000	100	4VN
187	441	5081	NED2000431	77	10	GADUS MORHUA	COD(ATLANTIC)	9	4.63	8.513513514	4.37972973	2000	7	24	61	63	62	200	-60.0025	46.64817	51	100	1000	100	4VN
188	441	3747	NED1993190	87	10	GADUS MORHUA	COD(ATLANTIC)	330	392	291.6666667	346.4646465	1993	7	30	85	90	87.5	199	-59.44833	46.53883	51	100	1000	100	4VN
189	441	6961	NED2012022	171	10	GADUS MORHUA	COD(ATLANTIC)	11	8.34	11.25730994	8.535087719	2012	7	28	70	78	74	201	-59.28483	46.34583	51	100	1000	100	4VN
190	441	5881	NED2005034	27	10	GADUS MORHUA	COD(ATLANTIC)	141	95.15	141	95.15	2005	7	16	81	92	86.5	200	-60.123	47.0005	51	100	1000	100	4VN
191	441	4656	NED1998832	33	10	GADUS MORHUA	COD(ATLANTIC)	43	40.88	44.00584795	41.83625731	1998	7	24	96	97	96.5	199	-59.94633	46.904	51	100	1000	100	4VN
192	441	2524	NED1986066	56	10	GADUS MORHUA	COD(ATLANTIC)	114	113	117.3529412	116.3235294	1986	7	27	92	95	93.5	198	-60.2	46.8	51	100	1000	100	4VN
193	441	1925	HAM1991231	96	10	GADUS MORHUA	COD(ATLANTIC)	58	74	59.70588235	76.17647059	1991	7	27	70	72	71	199	-59.52333	46.59333	51	100	1000	100	4VN
194	441	5522	NED2002040	82	10	GADUS MORHUA	COD(ATLANTIC)	834	695.07	834	695.07	2002	7	28	84	85	84.5	200	-60.293	47.06017	51	100	1000	100	4VN
195	441	2216	NED1984032	69	10	GADUS MORHUA	COD(ATLANTIC)	62	54	83.46153846	72.69230769	1984	8	1	60	62	61	198	-59.56667	46.38333	51	100	1000	100	4VN
196	441	6486	NED2010027	125	10	GADUS MORHUA	COD(ATLANTIC)	45	35.42	45.25862069	35.62356322	2010	7	23	91	92	91.5	201	-58.72683	46.04233	51	100	1000	100	4VN
197	441	6479	NED2010027	118	10	GADUS MORHUA	COD(ATLANTIC)	22	17.22	22	17.22	2010	7	22	84	90	87	201	-59.99	46.84767	51	100	1000	100	4VN
198	441	3910	NED1994222	57	10	GADUS MORHUA	COD(ATLANTIC)	4	6	4.046242775	6.069364162	1994	7	23	91	91	91	199	-60.04667	46.877	51	100	1000	100	4VN
199	441	6485	NED2010027	124	10	GADUS MORHUA	COD(ATLANTIC)	261	234.5	340.858209	306.25	2010	7	23	87	93	90	201	-58.85917	46.17183	51	100	1000	100	4VN
200	441	2667	NED1987086	25	10	GADUS MORHUA	COD(ATLANTIC)	26	47	26.76470588	48.38235294	1987	7	17	67	69	68	198	-59.38333	46.33333	51	100	1000	100	4VN
201	441	4652	NED1998832	29	10	GADUS MORHUA	COD(ATLANTIC)	39	38.28	39	38.28	1998	7	23	84	85	84.5	199	-59.25583	46.38517	51	100	1000	100	4VN
202	441	6959	NED2012022	169	10	GADUS MORHUA	COD(ATLANTIC)	2	0.668	1.988636364	0.664204545	2012	7	28	57	63	60	201	-59.0645	46.14133	51	100	1000	100	4VN
203	441	672	ATC1974226	77	10	GADUS MORHUA	COD(ATLANTIC)	15	28	16.40625	30.625	1974	8	2	81	83	82	197	-59.38333	46.46667	51	100	1000	100	4VN
204	441	1819	HAM1982081	65	10	GADUS MORHUA	COD(ATLANTIC)	40	71	38.88888889	69.02777778	1982	7	28	60	66	63	198	-59.3	46.28333	51	100	1000	100	4VN
205	441	6478	NED2010027	117	10	GADUS MORHUA	COD(ATLANTIC)	193	70.58	242.9856115	88.85971223	2010	7	22	77	91	84	201	-60.05767	46.96267	51	100	1000	100	4VN
206	441	5520	NED2002040	80	10	GADUS MORHUA	COD(ATLANTIC)	113	89.12	138.2867133	109.0629371	2002	7	27	81	81	81	200	-59.4	46.504	51	100	1000	100	4VN
207	441	3282	NED1990140	60	10	GADUS MORHUA	COD(ATLANTIC)	54	67	63	78.16666667	1990	7	29	46	53	49.5	199	-59.04083	46.02533	51	100	1000	100	4VN
208	441	3037	NED1989124	32	10	GADUS MORHUA	COD(ATLANTIC)	39	29	40.14705882	29.85294118	1989	7	22	53	56	54.5	198	-59.51667	46.3	51	100	1000	100	4VN
209	441	5877	NED2005034	23	NA	GADUS MORHUA	NA	0	0	0	0	2005	7	16	59	63	61	200	-60.18633	46.57683	51	100	1000	100	4VN
210	441	129	ATC1970176	68	10	GADUS MORHUA	COD(ATLANTIC)	50	8	43.75	7	1970	7	30	62	65	63.5	197	-59.48333	46.38333	51	100	1000	100	4VN
211	441	1385	ATC1979293	70	10	GADUS MORHUA	COD(ATLANTIC)	32	19	31.11111111	18.47222222	1979	7	27	80	84	82	197	-60.06667	46.85	51	100	1000	100	4VN
212	441	128	ATC1970176	67	10	GADUS MORHUA	COD(ATLANTIC)	288	389	280	378.1944444	1970	7	30	82	87	84.5	197	-59.41667	46.51667	51	100	1000	100	4VN
213	441	3042	NED1989124	37	10	GADUS MORHUA	COD(ATLANTIC)	90	122	87.5	118.6111111	1989	7	23	74	83	78.5	198	-59.18333	46.31667	51	100	1000	100	4VN
214	441	3043	NED1989124	38	10	GADUS MORHUA	COD(ATLANTIC)	1577	2192	1533.194444	2131.111111	1989	7	23	58	78	68	198	-58.96667	46.06667	51	100	1000	100	4VN
215	441	4097	NED1995227	46	10	GADUS MORHUA	COD(ATLANTIC)	165	137.37	165	137.37	1995	7	14	78	80	79	199	-59.454	46.53533	51	100	1000	100	4VN
216	441	6311	NED2009027	147	10	GADUS MORHUA	COD(ATLANTIC)	795	450.79	799.5689655	453.3807471	2009	7	20	90	92	91	200	-59.592	46.6555	51	100	1000	100	4VN
217	441	134	ATC1970176	73	10	GADUS MORHUA	COD(ATLANTIC)	45	62	46.32352941	63.82352941	1970	7	30	80	86	83	197	-60.3	47.05	51	100	1000	100	4VN
218	441	3291	NED1990140	69	10	GADUS MORHUA	COD(ATLANTIC)	79	121	72.76315789	111.4473684	1990	7	30	78	82	80	199	-60.07933	46.98367	51	100	1000	100	4VN
219	441	244	ATC1971189	62	10	GADUS MORHUA	COD(ATLANTIC)	20	11	17.5	9.625	1971	7	21	84	84	84	197	-60.03333	46.96667	51	100	1000	100	4VN
220	441	2672	NED1987086	31	10	GADUS MORHUA	COD(ATLANTIC)	68	110	66.11111111	106.9444444	1987	7	17	85	95	90	198	-59.93333	46.88333	51	100	1000	100	4VN
221	441	5885	NED2005034	31	10	GADUS MORHUA	COD(ATLANTIC)	29	8.91	29	8.91	2005	7	17	43	57	50	200	-59.0585	46.13433	51	100	1000	100	4VN
222	441	4509	NED1997734	64	10	GADUS MORHUA	COD(ATLANTIC)	235	210.55	236.3505747	211.7600575	1997	7	27	75	78	76.5	199	-59.90133	46.8465	51	100	1000	100	4VN
223	441	815	ATC1975237	67	10	GADUS MORHUA	COD(ATLANTIC)	238	284	219.2105263	261.5789474	1975	8	5	90	90	90	197	-59.16667	46.38333	51	100	1000	100	4VN
224	441	5078	NED2000431	74	10	GADUS MORHUA	COD(ATLANTIC)	154	170.74	213.8888889	237.1388889	2000	7	24	74	95	84.5	200	-59.44717	46.52283	51	100	1000	100	4VN
225	441	3541	NED1992174	72	10	GADUS MORHUA	COD(ATLANTIC)	110	189	106.9444444	183.75	1992	7	14	75	78	76.5	199	-59.7995	46.78983	51	100	1000	100	4VN
226	441	1234	ATC1978280	58	10	GADUS MORHUA	COD(ATLANTIC)	75	232	62.5	193.3333333	1978	7	30	80	84	82	197	-59	46.25	51	100	1000	100	4VN
227	441	1235	ATC1978280	59	10	GADUS MORHUA	COD(ATLANTIC)	38	63	35	58.02631579	1978	7	30	64	64	64	197	-59.01667	46.13333	51	100	1000	100	4VN
228	441	3544	NED1992174	75	10	GADUS MORHUA	COD(ATLANTIC)	1052	1388	1022.777778	1349.444444	1992	7	14	70	83	76.5	199	-60.2875	47.0535	51	100	1000	100	4VN
229	441	387	ATC1972201	86	10	GADUS MORHUA	COD(ATLANTIC)	8	5	9.333333333	5.833333333	1972	7	18	76	79	77.5	197	-59.43333	46.48333	51	100	1000	100	4VN
230	441	1238	ATC1978280	62	10	GADUS MORHUA	COD(ATLANTIC)	82	93	89.6875	101.71875	1978	7	31	52	60	56	197	-59.85	46.75	51	100	1000	100	4VN
231	441	389	ATC1972201	89	10	GADUS MORHUA	COD(ATLANTIC)	9	15	8.289473684	13.81578947	1972	7	19	63	65	64	197	-59.96667	46.73333	51	100	1000	100	4VN
232	441	3292	NED1990140	70	10	GADUS MORHUA	COD(ATLANTIC)	32	19	32.94117647	19.55882353	1990	7	31	53	55	54	199	-60.09833	46.48383	51	100	1000	100	4VN
233	441	2525	NED1986066	57	10	GADUS MORHUA	COD(ATLANTIC)	157	170	171.71875	185.9375	1986	7	27	77	77	77	198	-60.06667	46.76667	51	100	1000	100	4VN
234	441	4888	NED1999929	79	10	GADUS MORHUA	COD(ATLANTIC)	40	34.68	39.5480226	34.28813559	1999	7	28	61	65	63	199	-59.12833	46.25717	51	100	1000	100	4VN
235	441	4886	NED1999929	77	10	GADUS MORHUA	COD(ATLANTIC)	99	72.64	94.67213115	69.46448087	1999	7	28	69	71	70	199	-58.96067	46.18867	51	100	1000	100	4VN
236	441	3743	NED1993190	83	10	GADUS MORHUA	COD(ATLANTIC)	103	134	102.4147727	133.2386364	1993	7	29	84	86	85	199	-58.958	46.2145	51	100	1000	100	4VN
237	441	6305	NED2009027	140	10	GADUS MORHUA	COD(ATLANTIC)	9	3.98	9	3.98	2009	7	19	74	81	77.5	200	-60.03667	46.76917	51	100	1000	100	4VN
238	441	6306	NED2009027	141	10	GADUS MORHUA	COD(ATLANTIC)	4	1.356	4.093567251	1.387719298	2009	7	19	94	97	95.5	200	-60.04117	46.88733	51	100	1000	100	4VN
239	441	2666	NED1987086	24	10	GADUS MORHUA	COD(ATLANTIC)	63	114	68.90625	124.6875	1987	7	16	56	56	56	198	-59.45	46.26667	51	100	1000	100	4VN
240	441	4893	NED1999929	84	NA	GADUS MORHUA	NA	0	0	0	0	1999	7	28	92	94	93	199	-60.03	46.8805	51	100	1000	100	4VN
241	441	6309	NED2009027	144	10	GADUS MORHUA	COD(ATLANTIC)	211	102.54	217.2058824	105.5558824	2009	7	20	79	81	80	200	-59.888	46.84483	51	100	1000	100	4VN
242	441	6310	NED2009027	145	10	GADUS MORHUA	COD(ATLANTIC)	14	7.32	14.16184971	7.404624277	2009	7	20	73	75	74	200	-59.90917	46.81283	51	100	1000	100	4VN
243	441	4894	NED1999929	85	10	GADUS MORHUA	COD(ATLANTIC)	33	14.91	32.44382022	14.65870787	1999	7	29	58	64	61	199	-60.25667	46.6645	51	100	1000	100	4VN
244	441	523	ATC1973213	77	10	GADUS MORHUA	COD(ATLANTIC)	13	15	12.63888889	14.58333333	1973	8	2	55	60	57.5	197	-59.58333	46.41667	51	100	1000	100	4VN
245	441	6313	NED2009027	149	10	GADUS MORHUA	COD(ATLANTIC)	167	99.84	171.9117647	102.7764706	2009	7	20	68	72	70	200	-59.08733	46.19417	51	100	1000	100	4VN
246	441	5261	NED2001037	38	10	GADUS MORHUA	COD(ATLANTIC)	309	239.78	303.7921348	235.738764	2001	7	21	63	64	63.5	200	-59.19483	46.27333	51	100	1000	100	4VN
247	441	5262	NED2001037	39	NA	GADUS MORHUA	NA	0	0	0	0	2001	7	21	57	62	59.5	200	-59.13517	46.1515	51	100	1000	100	4VN
248	441	6964	NED2012022	174	10	GADUS MORHUA	COD(ATLANTIC)	5	5.09	4.943502825	5.032485876	2012	7	29	86	89	87.5	201	-60.0455	46.98367	51	100	1000	100	4VN
249	441	3038	NED1989124	33	10	GADUS MORHUA	COD(ATLANTIC)	47	53	45.69444444	51.52777778	1989	7	23	71	74	72.5	198	-59.9	46.8	51	100	1000	100	4VN
250	441	3283	NED1990140	61	10	GADUS MORHUA	COD(ATLANTIC)	27	35	26.25	34.02777778	1990	7	30	50	56	53	199	-59.03117	46.08767	51	100	1000	100	4VN
251	441	1382	ATC1979293	67	10	GADUS MORHUA	COD(ATLANTIC)	8	20	8.75	21.875	1979	7	27	74	78	76	197	-59.45	46.46667	51	100	1000	100	4VN
252	441	5875	NED2005034	21	10	GADUS MORHUA	COD(ATLANTIC)	1	0.025	1	0.025	2005	7	16	68	69	68.5	200	-59.90917	46.7845	51	100	1000	100	4VN
253	441	5876	NED2005034	22	10	GADUS MORHUA	COD(ATLANTIC)	6	7.15	6	7.15	2005	7	16	63	65	64	200	-59.97633	46.73133	51	100	1000	100	4VN
254	441	6970	NED2012022	180	10	GADUS MORHUA	COD(ATLANTIC)	106	80.09	107.2254335	81.01589595	2012	7	30	79	87	83	201	-58.849	46.15383	51	100	1000	100	4VN
255	441	4664	NED1998832	41	10	GADUS MORHUA	COD(ATLANTIC)	22	16.25	22.38372093	16.53343023	1998	7	24	81	101	91	199	-58.825	46.09033	51	100	1000	100	4VN
256	441	5879	NED2005034	25	NA	GADUS MORHUA	NA	0	0	0	0	2005	7	16	61	67	64	200	-60.339	46.53467	51	100	1000	100	4VN
257	441	2358	NED1985049	60	10	GADUS MORHUA	COD(ATLANTIC)	44	118	45.29411765	121.4705882	1985	7	22	85	95	90	198	-58.73333	46.05	51	100	1000	100	4VN
258	441	2359	NED1985049	61	10	GADUS MORHUA	COD(ATLANTIC)	87	124	84.58333333	120.5555556	1985	7	23	90	92	91	198	-58.98333	46.25	51	100	1000	100	4VN
259	441	2360	NED1985049	62	10	GADUS MORHUA	COD(ATLANTIC)	10	12	10.29411765	12.35294118	1985	7	23	53	57	55	198	-59.61667	46.41667	51	100	1000	100	4VN
260	441	5519	NED2002040	79	10	GADUS MORHUA	COD(ATLANTIC)	105	81.58	94.23076923	73.21282051	2002	7	27	83	85	84	200	-59.25	46.43083	51	100	1000	100	4VN
261	441	2889	NED1988106	70	10	GADUS MORHUA	COD(ATLANTIC)	58	90	56.38888889	87.5	1988	7	24	72	76	74	198	-58.9	46.08333	51	100	1000	100	4VN
262	441	6735	NED2011025	197	10	GADUS MORHUA	COD(ATLANTIC)	15	11.15	14.66480447	10.90083799	2011	7	30	75	78	76.5	201	-60.1105	46.719	51	100	1000	100	4VN
263	441	6736	NED2011025	198	10	GADUS MORHUA	COD(ATLANTIC)	97	92.56	94.83240223	90.49162011	2011	7	30	86	95	90.5	201	-60.1385	46.84267	51	100	1000	100	4VN
264	441	4511	NED1997734	66	10	GADUS MORHUA	COD(ATLANTIC)	16	13.61	15.90909091	13.53267045	1997	7	27	83	86	84.5	199	-59.26017	46.41517	51	100	1000	100	4VN
265	441	1516	ATC1980307	70	10	GADUS MORHUA	COD(ATLANTIC)	25	56	29.16666667	65.33333333	1980	7	24	66	70	68	198	-59.41667	46.38333	51	100	1000	100	4VN
266	441	1517	ATC1980307	71	10	GADUS MORHUA	COD(ATLANTIC)	366	561	355.8333333	545.4166667	1980	7	24	56	60	58	198	-59.7	46.7	51	100	1000	100	4VN
267	441	5526	NED2002040	86	10	GADUS MORHUA	COD(ATLANTIC)	1	0.002	1.005747126	0.002011494	2002	7	28	51	55	53	200	-59.54767	46.3235	51	100	1000	100	4VN
268	441	1519	ATC1980307	73	10	GADUS MORHUA	COD(ATLANTIC)	23	24	22.36111111	23.33333333	1980	7	25	78	80	79	198	-60.08333	46.76667	51	100	1000	100	4VN
269	441	5528	NED2002040	90	10	GADUS MORHUA	COD(ATLANTIC)	71	42.15	70.59659091	41.91051136	2002	7	29	61	61	61	200	-59.02533	46.1455	51	100	1000	100	4VN
270	441	6743	NED2011025	205	10	GADUS MORHUA	COD(ATLANTIC)	141	124.63	137.0833333	121.1680556	2011	7	31	84	89	86.5	201	-59.04067	46.28517	51	100	1000	100	4VN
271	441	6744	NED2011025	206	10	GADUS MORHUA	COD(ATLANTIC)	10	6.27	9.722222222	6.095833333	2011	7	31	77	78	77.5	201	-59.2245	46.30867	51	100	1000	100	4VN
272	441	5086	NED2000431	82	10	GADUS MORHUA	COD(ATLANTIC)	8	4.07	8.187134503	4.165204678	2000	7	25	53	56	54.5	200	-59.52533	46.3045	51	100	1000	100	4VN
273	441	6746	NED2011025	208	10	GADUS MORHUA	COD(ATLANTIC)	28	23.7	27.52808989	23.3005618	2011	7	31	86	95	90.5	201	-58.782	46.054	51	100	1000	100	4VN
274	441	3915	NED1994222	62	10	GADUS MORHUA	COD(ATLANTIC)	244	270	230.8108108	255.4054054	1994	7	24	74	77	75.5	199	-58.93433	46.19667	51	100	1000	100	4VN
275	441	676	ATC1974226	81	10	GADUS MORHUA	COD(ATLANTIC)	14	23	11.66666667	19.16666667	1974	8	3	66	69	67.5	197	-59.88333	46.76667	51	100	1000	100	4VN
276	441	5699	NED2003042	20	10	GADUS MORHUA	COD(ATLANTIC)	5	3.8	5.087209302	3.86627907	2003	7	24	70	72	71	200	-59.22383	46.2965	51	100	1000	100	4VN
277	441	2217	NED1984032	70	10	GADUS MORHUA	COD(ATLANTIC)	210	264	193.4210526	243.1578947	1984	8	1	61	62	61.5	198	-59.4	46.28333	51	100	1000	100	4VN
278	441	4889	NED1999929	80	10	GADUS MORHUA	COD(ATLANTIC)	23	17.26	22.23756906	16.6878453	1999	7	28	85	88	86.5	199	-59.16	46.3485	51	100	1000	100	4VN
279	441	3919	NED1994222	67	10	GADUS MORHUA	COD(ATLANTIC)	8	17	7.90960452	16.8079096	1994	7	24	91	95	93	199	-58.7515	46.01417	51	100	1000	100	4VN
280	441	5702	NED2003042	24	10	GADUS MORHUA	COD(ATLANTIC)	11	22.75	11.12716763	23.01300578	2003	7	24	50	58	54	200	-59.51417	46.47567	51	100	1000	100	4VN
281	441	5256	NED2001037	33	10	GADUS MORHUA	COD(ATLANTIC)	6	3.56	5.93220339	3.519774011	2001	7	20	78	80	79	200	-60.10833	46.7145	51	100	1000	100	4VN
282	441	5257	NED2001037	34	10	GADUS MORHUA	COD(ATLANTIC)	16	18.53	15.81920904	18.32062147	2001	7	21	92	93	92.5	200	-60.0025	46.879	51	100	1000	100	4VN
283	441	7363	TEL2007745	156	10	GADUS MORHUA	COD(ATLANTIC)	67	70.1	70.20958084	73.45808383	2007	7	28	84	88	86	200	-58.73683	46.08533	51	100	1000	100	4VN
284	441	7364	TEL2007745	157	10	GADUS MORHUA	COD(ATLANTIC)	9	5.5	9.264705882	5.661764706	2007	7	28	62	66	64	200	-58.99167	46.17	51	100	1000	100	4VN
285	441	5260	NED2001037	37	10	GADUS MORHUA	COD(ATLANTIC)	357	200.93	361.1271676	203.2528902	2001	7	21	78	80	79	200	-59.349	46.44467	51	100	1000	100	4VN
286	441	7366	TEL2007745	159	10	GADUS MORHUA	COD(ATLANTIC)	21	11.8	21	11.8	2007	7	28	67	68	67.5	200	-59.35667	46.3755	51	100	1000	100	4VN
287	441	7367	TEL2007745	160	10	GADUS MORHUA	COD(ATLANTIC)	137	107.9	141.0294118	111.0735294	2007	7	28	74	78	76	200	-59.65583	46.69933	51	100	1000	100	4VN
288	441	7368	TEL2007745	161	10	GADUS MORHUA	COD(ATLANTIC)	2	3.1	2.095808383	3.248502994	2007	7	28	60	61	60.5	200	-60.00133	46.66	51	100	1000	100	4VN
289	441	6965	NED2012022	175	10	GADUS MORHUA	COD(ATLANTIC)	11	0.402	11.32352941	0.413823529	2012	7	29	68	72	70	201	-60.34117	47.03317	51	100	1000	100	4VN
290	441	4659	NED1998832	36	10	GADUS MORHUA	COD(ATLANTIC)	5	7.73	5.057803468	7.819364162	1998	7	24	78	80	79	199	-59.437	46.4815	51	100	1000	100	4VN
291	441	4093	NED1995227	42	10	GADUS MORHUA	COD(ATLANTIC)	57	61.54	56.67613636	61.19034091	1995	7	14	84	88	86	199	-60.24683	47.04567	51	100	1000	100	4VN
292	441	7372	TEL2007745	165	10	GADUS MORHUA	COD(ATLANTIC)	13	10.2	13.46153846	10.56213018	2007	7	29	69	74	71.5	200	-59.921	46.83217	51	100	1000	100	4VN
293	441	4094	NED1995227	43	10	GADUS MORHUA	COD(ATLANTIC)	278	285.15	278	285.15	1995	7	14	68	73	70.5	199	-59.86983	46.82733	51	100	1000	100	4VN
294	441	2517	NED1986066	49	10	GADUS MORHUA	COD(ATLANTIC)	97	153	99.85294118	157.5	1986	7	26	91	92	91.5	198	-58.76667	46.03333	51	100	1000	100	4VN
295	441	818	ATC1975237	71	NA	GADUS MORHUA	NA	0	0	0	0	1975	8	6	53	58	55.5	197	-59.61667	46.41667	51	100	1000	100	4VN
296	441	1668	ATC1981322	68	10	GADUS MORHUA	COD(ATLANTIC)	57	157	49.875	137.375	1981	7	24	76	92	84	198	-58.78333	46.06667	51	100	1000	100	4VN
297	441	4098	NED1995227	48	10	GADUS MORHUA	COD(ATLANTIC)	12	12.57	11.60220994	12.15331492	1995	7	14	61	64	62.5	199	-59.368	46.28083	51	100	1000	100	4VN
298	441	4099	NED1995227	49	10	GADUS MORHUA	COD(ATLANTIC)	15	24.04	15.1734104	24.31791908	1995	7	14	89	96	92.5	199	-58.8255	46.14667	51	100	1000	100	4VN
299	441	2523	NED1986066	55	10	GADUS MORHUA	COD(ATLANTIC)	220	183	226.4705882	188.3823529	1986	7	27	79	82	80.5	198	-60.18333	46.86667	51	100	1000	100	4VN
300	441	5073	NED2000431	69	10	GADUS MORHUA	COD(ATLANTIC)	13	11.27	17.7734375	15.40820313	2000	7	24	92	92	92	200	-58.667	46.01317	51	100	1000	100	4VN
301	441	6734	NED2011025	196	10	GADUS MORHUA	COD(ATLANTIC)	4	2.11	4.117647059	2.172058824	2011	7	30	64	65	64.5	201	-60.0205	46.6255	51	100	1000	100	4VN
302	441	1674	ATC1981322	74	10	GADUS MORHUA	COD(ATLANTIC)	52	57	43.33333333	47.5	1981	7	25	73	73	73	198	-60.13333	46.71667	51	100	1000	100	4VN
303	441	1675	ATC1981322	75	10	GADUS MORHUA	COD(ATLANTIC)	13	27	18.95833333	39.375	1981	7	25	69	60	64.5	198	-60.03333	46.66667	51	100	1000	100	4VN
304	441	6737	NED2011025	199	10	GADUS MORHUA	COD(ATLANTIC)	73	75.04	73	75.04	2011	7	30	89	95	92	201	-59.98033	46.87983	51	100	1000	100	4VN
305	441	3742	NED1993190	82	10	GADUS MORHUA	COD(ATLANTIC)	138	212	119.5544554	183.6633663	1993	7	29	69	77	73	199	-58.899	46.12967	51	100	1000	100	4VN
306	441	1921	HAM1991231	92	10	GADUS MORHUA	COD(ATLANTIC)	18	20	18.52941176	20.58823529	1991	7	26	71	73	72	199	-58.92883	46.182	51	100	1000	100	4VN
307	441	2895	NED1988106	76	10	GADUS MORHUA	COD(ATLANTIC)	617	753	674.84375	823.59375	1988	7	25	57	57	57	198	-59.66667	46.68333	51	100	1000	100	4VN
308	441	3745	NED1993190	85	10	GADUS MORHUA	COD(ATLANTIC)	33	44	33	44	1993	7	30	73	81	77	199	-59.26783	46.338	51	100	1000	100	4VN
309	441	1924	HAM1991231	95	10	GADUS MORHUA	COD(ATLANTIC)	7	9	7.205882353	9.264705882	1991	7	26	68	72	70	199	-59.3975	46.404	51	100	1000	100	4VN
310	441	953	ATC1976251	75	10	GADUS MORHUA	COD(ATLANTIC)	18	8	16.57894737	7.368421053	1976	8	5	45	65	55	197	-59.5	46.48333	51	100	1000	100	4VN
311	441	3748	NED1993190	88	10	GADUS MORHUA	COD(ATLANTIC)	23	29	23	29	1993	7	30	85	95	90	199	-60.13233	46.883	51	100	1000	100	4VN
312	441	1927	HAM1991231	98	10	GADUS MORHUA	COD(ATLANTIC)	252	243	259.4117647	250.1470588	1991	7	27	68	70	69	199	-59.73383	46.7435	51	100	1000	100	4VN
313	441	1928	HAM1991231	99	10	GADUS MORHUA	COD(ATLANTIC)	54	52	55.58823529	53.52941176	1991	7	27	66	68	67	199	-59.9255	46.769	51	100	1000	100	4VN
314	441	5087	NED2000431	83	10	GADUS MORHUA	COD(ATLANTIC)	57	39.01	55.72625698	38.13826816	2000	7	25	66	66	66	200	-59.307	46.2885	51	100	1000	100	4VN
315	441	5088	NED2000431	84	10	GADUS MORHUA	COD(ATLANTIC)	73	60.66	70.19230769	58.32692308	2000	7	25	62	65	63.5	200	-59.0725	46.18867	51	100	1000	100	4VN
316	441	4887	NED1999929	78	10	GADUS MORHUA	COD(ATLANTIC)	64	53.45	62.92134831	52.5491573	1999	7	28	84	88	86	199	-59.032	46.27433	51	100	1000	100	4VN
317	441	5090	NED2000431	86	10	GADUS MORHUA	COD(ATLANTIC)	33	26.45	50.2173913	40.25	2000	7	25	59	59	59	200	-59.00617	46.04617	51	100	1000	100	4VN
318	441	7155	TEL2004530	60	10	GADUS MORHUA	COD(ATLANTIC)	2	0.35	1.97740113	0.346045198	2004	7	24	83	83	83	200	-60.04733	46.84867	51	100	1000	100	4VN
319	441	7156	TEL2004530	61	10	GADUS MORHUA	COD(ATLANTIC)	11	12.95	10.87570621	12.80367232	2004	7	24	91	92	91.5	200	-60.00967	46.91017	51	100	1000	100	4VN
320	441	521	ATC1973213	75	10	GADUS MORHUA	COD(ATLANTIC)	143	181	147.2058824	186.3235294	1973	8	2	85	100	92.5	197	-59.3	46.45	51	100	1000	100	4VN
321	441	7158	TEL2004530	63	10	GADUS MORHUA	COD(ATLANTIC)	1	0.75	1.151315789	0.863486842	2004	7	24	79	80	79.5	200	-60.05	46.79567	51	100	1000	100	4VN
322	441	7159	TEL2004530	64	10	GADUS MORHUA	COD(ATLANTIC)	17	16.75	25.21186441	24.84110169	2004	7	24	72	74	73	200	-60.1265	46.69433	51	100	1000	100	4VN
323	441	7160	TEL2004530	65	10	GADUS MORHUA	COD(ATLANTIC)	13	4.05	12.56906077	3.915745856	2004	7	24	58	60	59	200	-59.552	46.57217	51	100	1000	100	4VN
324	441	239	ATC1971189	57	10	GADUS MORHUA	COD(ATLANTIC)	535	591	624.1666667	689.5	1971	7	20	75	85	80	197	-58.76667	46.01667	51	100	1000	100	4VN
325	441	7162	TEL2004530	67	10	GADUS MORHUA	COD(ATLANTIC)	12	5.6	12	5.6	2004	7	25	57	62	59.5	200	-59.1495	46.22083	51	100	1000	100	4VN
326	441	7527	TEM2008830	145	10	GADUS MORHUA	COD(ATLANTIC)	2	1.6	1.944444444	1.555555556	2008	7	25	85	92	88.5	200	-60.03933	46.89067	51	100	1000	100	4VN
327	441	7528	TEM2008830	146	10	GADUS MORHUA	COD(ATLANTIC)	21	5	20.76271186	4.943502825	2008	7	25	65	74	69.5	200	-60.25617	46.68817	51	100	1000	100	4VN
328	441	7529	TEM2008830	147	10	GADUS MORHUA	COD(ATLANTIC)	2	0.35	2	0.35	2008	7	25	53	58	55.5	200	-59.99217	46.65833	51	100	1000	100	4VN
329	441	7530	TEM2008830	148	10	GADUS MORHUA	COD(ATLANTIC)	2	0.75	1.988636364	0.745738636	2008	7	25	52	55	53.5	200	-59.49067	46.31767	51	100	1000	100	4VN
330	441	7531	TEM2008830	149	10	GADUS MORHUA	COD(ATLANTIC)	16	15.4	16.27906977	15.66860465	2008	7	26	89	91	90	200	-58.84267	46.07133	51	100	1000	100	4VN
331	441	2675	NED1987086	34	10	GADUS MORHUA	COD(ATLANTIC)	45	54	46.32352941	55.58823529	1987	7	17	77	80	78.5	198	-59.35	46.45	51	100	1000	100	4VN
332	441	1098	ATC1977266	53	10	GADUS MORHUA	COD(ATLANTIC)	1	1	0.972222222	0.972222222	1977	7	30	61	66	63.5	197	-60.16667	46.58333	51	100	1000	100	4VN
333	441	5714	NED2003042	36	NA	GADUS MORHUA	NA	0	0	0	0	2003	7	25	88	95	91.5	200	-58.86733	46.0375	51	100	1000	100	4VN
334	441	2070	NED1983013	63	10	GADUS MORHUA	COD(ATLANTIC)	242	177	249.1176471	182.2058824	1983	7	25	85	98	91.5	198	-58.86667	46.03333	51	100	1000	100	4VN
335	441	2071	NED1983013	64	10	GADUS MORHUA	COD(ATLANTIC)	60	92	58.33333333	89.44444444	1983	7	26	57	65	61	198	-59.13333	46.21667	51	100	1000	100	4VN
336	441	3288	NED1990140	66	10	GADUS MORHUA	COD(ATLANTIC)	48	67	46.66666667	65.13888889	1990	7	30	85	88	86.5	199	-59.15867	46.344	51	100	1000	100	4VN
337	441	132	ATC1970176	71	10	GADUS MORHUA	COD(ATLANTIC)	70	23	61.25	20.125	1970	7	30	60	64	62	197	-60	46.65	51	100	1000	100	4VN
338	441	4504	NED1997734	59	10	GADUS MORHUA	COD(ATLANTIC)	4	4.23	3.977272727	4.205965909	1997	7	27	56	60	58	199	-60.12467	46.5245	51	100	1000	100	4VN
339	441	4505	NED1997734	60	10	GADUS MORHUA	COD(ATLANTIC)	15	8.55	15.0862069	8.599137931	1997	7	27	70	72	71	199	-60.247	46.69283	51	100	1000	100	4VN
340	441	4506	NED1997734	61	10	GADUS MORHUA	COD(ATLANTIC)	10	8.7	9.776536313	8.505586592	1997	7	27	80	81	80.5	199	-60.14617	46.89817	51	100	1000	100	4VN
341	441	2888	NED1988106	69	10	GADUS MORHUA	COD(ATLANTIC)	182	335	187.3529412	344.8529412	1988	7	24	68	74	71	198	-58.91667	46.05	51	100	1000	100	4VN
342	441	2078	NED1983013	71	10	GADUS MORHUA	COD(ATLANTIC)	33	69	32.08333333	67.08333333	1983	7	26	56	59	57.5	198	-59.48333	46.3	51	100	1000	100	4VN
343	441	3537	NED1992174	68	10	GADUS MORHUA	COD(ATLANTIC)	35	98	34.02777778	95.27777778	1992	7	13	55	61	58	199	-59.0255	46.10533	51	100	1000	100	4VN
344	441	2528	NED1986066	60	10	GADUS MORHUA	COD(ATLANTIC)	148	232	152.3529412	238.8235294	1986	7	27	64	65	64.5	198	-59.46667	46.4	51	100	1000	100	4VN
345	441	3539	NED1992174	70	10	GADUS MORHUA	COD(ATLANTIC)	1	1	0.972222222	0.972222222	1992	7	14	52	53	52.5	199	-59.53183	46.28333	51	100	1000	100	4VN
346	441	6090	NED2006036	21	10	GADUS MORHUA	COD(ATLANTIC)	7	3.56	7.24852071	3.686390533	2006	7	23	73	76	74.5	200	-59.2435	46.31017	51	100	1000	100	4VN
347	441	6091	NED2006036	22	10	GADUS MORHUA	COD(ATLANTIC)	47	37.83	47.5433526	38.26734104	2006	7	23	78	80	79	200	-59.2995	46.41683	51	100	1000	100	4VN
348	441	4270	NED1996247	44	10	GADUS MORHUA	COD(ATLANTIC)	50	50.82	49.71590909	50.53125	1996	7	22	67	69	68	199	-59.95533	46.76467	51	100	1000	100	4VN
349	441	3543	NED1992174	74	10	GADUS MORHUA	COD(ATLANTIC)	86	87	83.61111111	84.58333333	1992	7	14	99	101	100	199	-60.19417	47.0515	51	100	1000	100	4VN
350	441	3908	NED1994222	55	10	GADUS MORHUA	COD(ATLANTIC)	12	9	12.35294118	9.264705882	1994	7	23	62	62	62	199	-60.00933	46.62683	51	100	1000	100	4VN
351	441	4273	NED1996247	47	10	GADUS MORHUA	COD(ATLANTIC)	1	1.24	1.005747126	1.247126437	1996	7	23	93	95	94	199	-59.975	46.9315	51	100	1000	100	4VN
352	441	4274	NED1996247	48	10	GADUS MORHUA	COD(ATLANTIC)	155	139.32	155.8908046	140.1206897	1996	7	23	74	77	75.5	199	-59.934	46.83933	51	100	1000	100	4VN
353	441	4275	NED1996247	49	10	GADUS MORHUA	COD(ATLANTIC)	161	208.59	161	208.59	1996	7	23	69	70	69.5	199	-59.79817	46.7715	51	100	1000	100	4VN
354	441	4276	NED1996247	50	10	GADUS MORHUA	COD(ATLANTIC)	3	2.63	2.916666667	2.556944444	1996	7	23	57	58	57.5	199	-59.566	46.58217	51	100	1000	100	4VN
355	441	6099	NED2006036	30	10	GADUS MORHUA	COD(ATLANTIC)	3	2.45	3.052325581	2.492732558	2006	7	24	55	56	55.5	200	-59.59883	46.35917	51	100	1000	100	4VN
356	441	6100	NED2006036	31	10	GADUS MORHUA	COD(ATLANTIC)	16	10.48	16.27906977	10.6627907	2006	7	24	64	66	65	200	-59.14067	46.277	51	100	1000	100	4VN
357	441	6101	NED2006036	32	10	GADUS MORHUA	COD(ATLANTIC)	206	156.97	218.4848485	166.4833333	2006	7	24	74	81	77.5	200	-58.8265	46.11683	51	100	1000	100	4VN
358	441	5252	NED2001037	29	NA	GADUS MORHUA	NA	0	0	0	0	2001	7	20	54	57	55.5	200	-59.61267	46.37933	51	100	1000	100	4VN
359	442	4657	NED1998832	34	10	GADUS MORHUA	COD(ATLANTIC)	35	24.1	35	24.1	1998	7	24	43	46	44.5	199	-60.21433	46.95567	0	49	1437	50	4VN
360	442	1824	HAM1982081	70	10	GADUS MORHUA	COD(ATLANTIC)	7	6	7.205882353	6.176470588	1982	7	29	39	42	40.5	198	-59.28333	46.03333	0	49	1437	50	4VN
361	442	2901	NED1988106	83	10	GADUS MORHUA	COD(ATLANTIC)	13	20	13.38235294	20.58823529	1988	7	26	36	40	38	198	-59.73333	46.35	0	49	1437	50	4VN
362	442	1931	HAM1991231	102	10	GADUS MORHUA	COD(ATLANTIC)	5	3	5.833333333	3.5	1991	7	27	36	38	37	199	-59.74283	46.31667	0	49	1437	50	4VN
363	442	6477	NED2010027	116	10	GADUS MORHUA	COD(ATLANTIC)	1	0.118	1.023391813	0.120760234	2010	7	22	42	44	43	201	-60.23867	46.902	0	49	1437	50	4VN
364	442	1930	HAM1991231	101	10	GADUS MORHUA	COD(ATLANTIC)	6	2	5.526315789	1.842105263	1991	7	27	36	36	36	199	-59.73967	46.40783	0	49	1437	50	4VN
365	442	2900	NED1988106	82	10	GADUS MORHUA	COD(ATLANTIC)	50	96	51.47058824	98.82352941	1988	7	26	33	39	36	198	-60.05	46.43333	0	49	1437	50	4VN
366	442	2902	NED1988106	84	10	GADUS MORHUA	COD(ATLANTIC)	46	22	40.25	19.25	1988	7	26	45	48	46.5	198	-59.66667	45.83333	0	49	1437	50	4VN
367	442	1380	ATC1979293	65	10	GADUS MORHUA	COD(ATLANTIC)	18	22	21	25.66666667	1979	7	26	38	40	39	197	-59.33333	46.18333	0	49	1437	50	4VN
368	442	3548	NED1992174	80	10	GADUS MORHUA	COD(ATLANTIC)	1	1	0.972222222	0.972222222	1992	7	15	42	44	43	199	-59.62633	45.82467	0	49	1437	50	4VN
369	442	5872	NED2005034	18	NA	GADUS MORHUA	NA	0	0	0	0	2005	7	15	38	39	38.5	200	-59.704	46.28483	0	49	1437	50	4VN
370	442	3749	NED1993190	89	10	GADUS MORHUA	COD(ATLANTIC)	14	11	13.76404494	10.81460674	1993	7	30	31	34	32.5	199	-60.35383	46.98283	0	49	1437	50	4VN
371	442	5516	NED2002040	76	10	GADUS MORHUA	COD(ATLANTIC)	105	66.4	103.2303371	65.28089888	2002	7	27	48	49	48.5	200	-59.19667	46.23167	0	49	1437	50	4VN
372	442	6963	NED2012022	173	10	GADUS MORHUA	COD(ATLANTIC)	9	0.82	8.948863636	0.815340909	2012	7	28	30	31	30.5	201	-59.82933	46.56567	0	49	1437	50	4VN
373	442	5870	NED2005034	16	10	GADUS MORHUA	COD(ATLANTIC)	5	3.13	5	3.13	2005	7	15	39	41	40	200	-59.35817	46.21817	0	49	1437	50	4VN
374	442	1091	ATC1977266	46	10	GADUS MORHUA	COD(ATLANTIC)	25	37	25.73529412	38.08823529	1977	7	29	36	41	38.5	197	-59.28333	46.01667	0	49	1437	50	4VN
375	442	4898	NED1999929	89	10	GADUS MORHUA	COD(ATLANTIC)	4	2.51	4	2.51	1999	7	29	43	46	44.5	199	-59.42533	45.86717	0	49	1437	50	4VN
376	442	6300	NED2009027	134	NA	GADUS MORHUA	NA	0	0	0	0	2009	7	19	50	50	50	200	-59.6755	45.82167	0	49	1437	50	4VN
377	442	3547	NED1992174	79	10	GADUS MORHUA	COD(ATLANTIC)	23	5	28.75	6.25	1992	7	15	29	33	31	199	-59.69983	45.88933	0	49	1437	50	4VN
378	442	3750	NED1993190	90	10	GADUS MORHUA	COD(ATLANTIC)	38	23	38.2183908	23.13218391	1993	7	30	43	44	43.5	199	-60.26967	46.82	0	49	1437	50	4VN
379	442	6473	NED2010027	112	10	GADUS MORHUA	COD(ATLANTIC)	4	2.22	5.882352941	3.264705882	2010	7	22	42	47	44.5	201	-59.25067	46.10333	0	49	1437	50	4VN
380	442	1932	HAM1991231	103	10	GADUS MORHUA	COD(ATLANTIC)	6	2	7	2.333333333	1991	7	27	46	48	47	199	-59.432	45.84967	0	49	1437	50	4VN
381	442	4896	NED1999929	87	10	GADUS MORHUA	COD(ATLANTIC)	1	0.37	0.956284153	0.353825137	1999	7	29	37	40	38.5	199	-59.76533	46.31183	0	49	1437	50	4VN
382	442	4654	NED1998832	31	10	GADUS MORHUA	COD(ATLANTIC)	12	3.93	11.79775281	3.863764045	1998	7	23	31	32	31.5	199	-59.78733	46.495	0	49	1437	50	4VN
383	442	2899	NED1988106	81	10	GADUS MORHUA	COD(ATLANTIC)	100	204	116.6666667	238	1988	7	25	27	28	27.5	198	-59.88333	46.5	0	49	1437	50	4VN
384	442	6474	NED2010027	113	10	GADUS MORHUA	COD(ATLANTIC)	1	0.71	1.01744186	0.722383721	2010	7	22	37	40	38.5	201	-59.78283	46.29717	0	49	1437	50	4VN
385	442	1096	ATC1977266	51	10	GADUS MORHUA	COD(ATLANTIC)	7	9	6.125	7.875	1977	7	30	36	37	36.5	197	-60.28333	46.95	0	49	1437	50	4VN
386	442	6732	NED2011025	194	10	GADUS MORHUA	COD(ATLANTIC)	4	0.356	4.117647059	0.366470588	2011	7	30	21	21	21	201	-60.03883	46.3265	0	49	1437	50	4VN
387	442	5873	NED2005034	19	10	GADUS MORHUA	COD(ATLANTIC)	2	2.73	1.944444444	2.654166667	2005	7	15	33	35	34	200	-59.75883	46.4885	0	49	1437	50	4VN
388	442	7149	TEL2004530	52	10	GADUS MORHUA	COD(ATLANTIC)	2	1.34	1.988636364	1.332386364	2004	7	23	46	48	47	200	-59.62983	45.82733	0	49	1437	50	4VN
389	442	7520	TEM2008830	138	NA	GADUS MORHUA	NA	0	0	0	0	2008	7	24	39	44	41.5	200	-59.40467	45.98867	0	49	1437	50	4VN
390	442	5869	NED2005034	15	10	GADUS MORHUA	COD(ATLANTIC)	6	3.34	8.75	4.870833333	2005	7	15	32	35	33.5	200	-59.43333	45.87867	0	49	1437	50	4VN
391	442	2529	NED1986066	61	10	GADUS MORHUA	COD(ATLANTIC)	9	12	12.11538462	16.15384615	1986	7	27	35	35	35	198	-59.36667	46.11667	0	49	1437	50	4VN
392	442	3907	NED1994222	54	10	GADUS MORHUA	COD(ATLANTIC)	31	19	38.75	23.75	1994	7	23	33	34	33.5	199	-59.7835	46.61267	0	49	1437	50	4VN
393	442	5703	NED2003042	25	NA	GADUS MORHUA	NA	0	0	0	0	2003	7	24	30	31	30.5	200	-59.81933	46.4605	0	49	1437	50	4VN
394	442	373	ATC1972201	69	10	GADUS MORHUA	COD(ATLANTIC)	11	10	10.69444444	9.722222222	1972	7	16	44	50	47	197	-59.68333	45.85	0	49	1437	50	4VN
395	442	2898	NED1988106	79	10	GADUS MORHUA	COD(ATLANTIC)	407	541	418.9705882	556.9117647	1988	7	25	38	39	38.5	198	-59.9	46.71667	0	49	1437	50	4VN
396	442	2669	NED1987086	27	10	GADUS MORHUA	COD(ATLANTIC)	101	120	98.19444444	116.6666667	1987	7	17	35	38	36.5	198	-60.1	46.41667	0	49	1437	50	4VN
397	442	2670	NED1987086	28	10	GADUS MORHUA	COD(ATLANTIC)	54	47	52.5	45.69444444	1987	7	17	33	41	37	198	-60.25	46.41667	0	49	1437	50	4VN
398	442	1239	ATC1978280	63	10	GADUS MORHUA	COD(ATLANTIC)	32	34	28	29.75	1978	7	31	36	38	37	197	-59.81667	46.66667	0	49	1437	50	4VN
399	442	1823	HAM1982081	69	10	GADUS MORHUA	COD(ATLANTIC)	126	169	110.25	147.875	1982	7	28	33	34	33.5	198	-59.91667	46.65	0	49	1437	50	4VN
400	442	5250	NED2001037	26	10	GADUS MORHUA	COD(ATLANTIC)	2	1.18	2.011494253	1.186781609	2001	7	20	49	50	49.5	200	-59.85033	45.80183	0	49	1437	50	4VN
401	442	1825	HAM1982081	71	10	GADUS MORHUA	COD(ATLANTIC)	11	6	11.32352941	6.176470588	1982	7	29	42	43	42.5	198	-59.48333	45.85	0	49	1437	50	4VN
402	442	5263	NED2001037	40	10	GADUS MORHUA	COD(ATLANTIC)	2	1.15	1.97740113	1.13700565	2001	7	21	45	50	47.5	200	-59.11217	46.0915	0	49	1437	50	4VN
403	442	5253	NED2001037	30	10	GADUS MORHUA	COD(ATLANTIC)	1	0.23	0.988700565	0.22740113	2001	7	20	34	35	34.5	200	-59.75067	46.34283	0	49	1437	50	4VN
404	442	6482	NED2010027	121	10	GADUS MORHUA	COD(ATLANTIC)	2	1.88	2.011494253	1.890804598	2010	7	23	39	43	41	201	-59.605	46.5115	0	49	1437	50	4VN
405	442	130	ATC1970176	69	10	GADUS MORHUA	COD(ATLANTIC)	1	1	0.972222222	0.972222222	1970	7	30	24	28	26	197	-59.93333	46.31667	0	49	1437	50	4VN
406	442	1099	ATC1977266	54	10	GADUS MORHUA	COD(ATLANTIC)	39	53	40.14705882	54.55882353	1977	7	30	24	25	24.5	197	-59.98333	46.35	0	49	1437	50	4VN
407	442	3033	NED1989124	28	10	GADUS MORHUA	COD(ATLANTIC)	11	2	12.83333333	2.333333333	1989	7	22	31	33	32	198	-59.55	46.06667	0	49	1437	50	4VN
408	442	3034	NED1989124	29	10	GADUS MORHUA	COD(ATLANTIC)	29	15	29.85294118	15.44117647	1989	7	22	34	38	36	198	-59.61667	46.2	0	49	1437	50	4VN
409	442	6731	NED2011025	193	10	GADUS MORHUA	COD(ATLANTIC)	11	1.28	15.4	1.792	2011	7	30	32	36	34	201	-59.7295	46.24567	0	49	1437	50	4VN
410	442	6730	NED2011025	190	10	GADUS MORHUA	COD(ATLANTIC)	4	2.17	4	2.17	2011	7	29	42	49	45.5	201	-59.68683	45.82033	0	49	1437	50	4VN
411	442	5708	NED2003042	30	10	GADUS MORHUA	COD(ATLANTIC)	7	3.5	7.080924855	3.540462428	2003	7	25	39	42	40.5	200	-59.90833	46.70517	0	49	1437	50	4VN
412	442	3751	NED1993190	91	10	GADUS MORHUA	COD(ATLANTIC)	4	4	4	4	1993	7	30	43	45	44	199	-59.6755	46.39467	0	49	1437	50	4VN
413	442	4899	NED1999929	90	10	GADUS MORHUA	COD(ATLANTIC)	5	1.63	4.888268156	1.593575419	1999	7	29	45	45	45	199	-59.594	45.83467	0	49	1437	50	4VN
414	442	4281	NED1996247	55	10	GADUS MORHUA	COD(ATLANTIC)	9	2.16	12.90983607	3.098360656	1996	7	23	30	31	30.5	199	-59.56117	45.86667	0	49	1437	50	4VN
415	442	6089	NED2006036	20	10	GADUS MORHUA	COD(ATLANTIC)	1	0.125	1.52173913	0.190217391	2006	7	23	46	50	48	200	-59.317	45.979	0	49	1437	50	4VN
416	442	3538	NED1992174	69	10	GADUS MORHUA	COD(ATLANTIC)	2	5	2.692307692	6.730769231	1992	7	13	35	45	40	199	-59.144	46.01733	0	49	1437	50	4VN
417	442	2530	NED1986066	62	10	GADUS MORHUA	COD(ATLANTIC)	9	12	11.25	15	1986	7	27	31	37	34	198	-59.4	46.03333	0	49	1437	50	4VN
418	442	4269	NED1996247	43	10	GADUS MORHUA	COD(ATLANTIC)	37	33.44	37.21264368	33.63218391	1996	7	22	32	37	34.5	199	-59.90383	46.6375	0	49	1437	50	4VN
419	442	5525	NED2002040	85	10	GADUS MORHUA	COD(ATLANTIC)	1	0.185	0.988700565	0.182909605	2002	7	28	42	43	42.5	200	-59.68633	46.43033	0	49	1437	50	4VN
420	442	6093	NED2006036	24	10	GADUS MORHUA	COD(ATLANTIC)	1	0.28	1.011560694	0.283236994	2006	7	23	34	36	35	200	-59.76383	46.49717	0	49	1437	50	4VN
421	442	7375	TEL2007745	168	NA	GADUS MORHUA	NA	0	0	0	0	2007	7	29	29	30	29.5	200	-59.7175	45.87933	0	49	1437	50	4VN
422	442	3545	NED1992174	76	10	GADUS MORHUA	COD(ATLANTIC)	35	27	36.02941176	27.79411765	1992	7	14	37	45	41	199	-60.2425	46.93283	0	49	1437	50	4VN
423	442	3546	NED1992174	77	10	GADUS MORHUA	COD(ATLANTIC)	16	8	15.55555556	7.777777778	1992	7	14	25	28	26.5	199	-59.9775	46.33283	0	49	1437	50	4VN
424	442	5083	NED2000431	79	10	GADUS MORHUA	COD(ATLANTIC)	1	0.085	1.086956522	0.092391304	2000	7	24	24	25	24.5	200	-59.9	46.37233	0	49	1437	50	4VN
425	442	4655	NED1998832	32	10	GADUS MORHUA	COD(ATLANTIC)	27	19.9	26.84659091	19.78693182	1998	7	23	41	43	42	199	-59.98733	46.556	0	49	1437	50	4VN
426	442	6098	NED2006036	29	10	GADUS MORHUA	COD(ATLANTIC)	1	0.12	0.951086957	0.114130435	2006	7	24	32	33	32.5	200	-59.92283	46.526	0	49	1437	50	4VN
427	442	3035	NED1989124	30	10	GADUS MORHUA	COD(ATLANTIC)	6	5	6.176470588	5.147058824	1989	7	22	36	38	37	198	-59.73333	46.3	0	49	1437	50	4VN
428	442	3753	NED1993190	93	10	GADUS MORHUA	COD(ATLANTIC)	12	5	9.85915493	4.107981221	1993	7	30	30	32	31	199	-59.44217	46.07633	0	49	1437	50	4VN
429	442	3916	NED1994222	64	10	GADUS MORHUA	COD(ATLANTIC)	8	8	7.777777778	7.777777778	1994	7	24	43	49	46	199	-59.1	46.09283	0	49	1437	50	4VN
430	442	5698	NED2003042	19	NA	GADUS MORHUA	NA	0	0	0	0	2003	7	23	44	45	44.5	200	-59.18133	46.05033	0	49	1437	50	4VN
431	442	2663	NED1987086	21	10	GADUS MORHUA	COD(ATLANTIC)	13	17	12.63888889	16.52777778	1987	7	16	41	42	41.5	198	-59.28333	45.88333	0	49	1437	50	4VN
432	442	3032	NED1989124	27	10	GADUS MORHUA	COD(ATLANTIC)	12	5	12.35294118	5.147058824	1989	7	22	42	42	42	198	-59.68333	45.83333	0	49	1437	50	4VN
433	442	522	ATC1973213	76	10	GADUS MORHUA	COD(ATLANTIC)	47	82	48.38235294	84.41176471	1973	8	2	28	31	29.5	197	-59.51667	46.16667	0	49	1437	50	4VN
434	442	1929	HAM1991231	100	10	GADUS MORHUA	COD(ATLANTIC)	30	76	29.16666667	73.88888889	1991	7	27	32	35	33.5	199	-59.9365	46.60283	0	49	1437	50	4VN
435	442	4895	NED1999929	86	NA	GADUS MORHUA	NA	0	0	0	0	1999	7	29	35	42	38.5	199	-60.26817	46.42667	0	49	1437	50	4VN
436	442	2668	NED1987086	26	10	GADUS MORHUA	COD(ATLANTIC)	30	39	32.8125	42.65625	1987	7	17	42	43	42.5	198	-59.65	46.3	0	49	1437	50	4VN
437	442	240	ATC1971189	58	10	GADUS MORHUA	COD(ATLANTIC)	38	37	51.15384615	49.80769231	1971	7	20	40	42	41	197	-59.4	46	0	49	1437	50	4VN
438	442	1522	ATC1980307	76	10	GADUS MORHUA	COD(ATLANTIC)	40	25	35	21.875	1980	7	25	42	52	47	198	-59.68333	45.83333	0	49	1437	50	4VN
439	442	243	ATC1971189	61	10	GADUS MORHUA	COD(ATLANTIC)	30	55	32.8125	60.15625	1971	7	20	42	46	44	197	-59.83333	46.71667	0	49	1437	50	4VN
440	442	3752	NED1993190	92	10	GADUS MORHUA	COD(ATLANTIC)	5	3	5.028735632	3.017241379	1993	7	30	35	39	37	199	-59.45717	46.22067	0	49	1437	50	4VN
441	442	4089	NED1995227	37	10	GADUS MORHUA	COD(ATLANTIC)	6	5.13	5.865921788	5.015363128	1995	7	13	40	49	44.5	199	-59.29217	46.02333	0	49	1437	50	4VN
442	442	4090	NED1995227	38	10	GADUS MORHUA	COD(ATLANTIC)	18	18.83	17.89772727	18.72301136	1995	7	13	33	35	34	199	-59.354	46.11617	0	49	1437	50	4VN
443	442	125	ATC1970176	64	10	GADUS MORHUA	COD(ATLANTIC)	28	20	24.5	17.5	1970	7	29	44	45	44.5	197	-59.51667	45.85	0	49	1437	50	4VN
444	442	816	ATC1975237	68	10	GADUS MORHUA	COD(ATLANTIC)	3	10	2.916666667	9.722222222	1975	8	5	45	47	46	197	-59.2	46.21667	0	49	1437	50	4VN
445	442	6483	NED2010027	122	NA	GADUS MORHUA	NA	0	0	0	0	2010	7	23	45	48	46.5	201	-59.6345	46.443	0	49	1437	50	4VN
446	442	7376	TEL2007745	169	10	GADUS MORHUA	COD(ATLANTIC)	1	0.6	1.01744186	0.610465116	2007	7	29	29	33	31	200	-59.588	45.85733	0	49	1437	50	4VN
447	442	4650	NED1998832	27	10	GADUS MORHUA	COD(ATLANTIC)	3	0.77	3.645833333	0.935763889	1998	7	23	33	37	35	199	-59.49667	45.93933	0	49	1437	50	4VN
448	442	4096	NED1995227	45	10	GADUS MORHUA	COD(ATLANTIC)	4	5.22	4.093567251	5.342105263	1995	7	14	41	43	42	199	-59.62217	46.48367	0	49	1437	50	4VN
449	442	5878	NED2005034	24	NA	GADUS MORHUA	NA	0	0	0	0	2005	7	16	41	47	44	200	-60.28033	46.4855	0	49	1437	50	4VN
450	442	4503	NED1997734	58	10	GADUS MORHUA	COD(ATLANTIC)	17	3.59	16.52777778	3.490277778	1997	7	26	32	37	34.5	199	-60.18083	46.41783	0	49	1437	50	4VN
451	442	4897	NED1999929	88	10	GADUS MORHUA	COD(ATLANTIC)	8	6.52	10.9375	8.9140625	1999	7	29	33	34	33.5	199	-59.35867	46.11267	0	49	1437	50	4VN
452	442	2361	NED1985049	63	10	GADUS MORHUA	COD(ATLANTIC)	41	69	42.20588235	71.02941176	1985	7	23	33	42	37.5	198	-59.95	46.55	0	49	1437	50	4VN
453	442	3036	NED1989124	31	10	GADUS MORHUA	COD(ATLANTIC)	24	17	22.10526316	15.65789474	1989	7	22	38	43	40.5	198	-59.66667	46.28333	0	49	1437	50	4VN
454	442	3905	NED1994222	50	10	GADUS MORHUA	COD(ATLANTIC)	10	9	9.668508287	8.701657459	1994	7	23	38	41	39.5	199	-59.52783	46.22767	0	49	1437	50	4VN
455	442	3293	NED1990140	71	10	GADUS MORHUA	COD(ATLANTIC)	10	5	9.722222222	4.861111111	1990	7	31	36	38	37	199	-59.741	46.31117	0	49	1437	50	4VN
456	442	2526	NED1986066	58	10	GADUS MORHUA	COD(ATLANTIC)	73	225	75.14705882	231.6176471	1986	7	27	30	31	30.5	198	-59.81667	46.5	0	49	1437	50	4VN
457	442	3906	NED1994222	51	10	GADUS MORHUA	COD(ATLANTIC)	3	2	3.28125	2.1875	1994	7	23	38	41	39.5	199	-59.70533	46.295	0	49	1437	50	4VN
458	442	5524	NED2002040	84	NA	GADUS MORHUA	NA	0	0	0	0	2002	7	28	23	36	29.5	200	-59.7385	46.49467	0	49	1437	50	4VN
459	442	4268	NED1996247	42	10	GADUS MORHUA	COD(ATLANTIC)	21	14.6	22.00598802	15.2994012	1996	7	22	32	36	34	199	-59.83617	46.61017	0	49	1437	50	4VN
460	442	2894	NED1988106	75	10	GADUS MORHUA	COD(ATLANTIC)	20	33	20.58823529	33.97058824	1988	7	25	45	47	46	198	-59.63333	46.53333	0	49	1437	50	4VN
461	442	5527	NED2002040	88	10	GADUS MORHUA	COD(ATLANTIC)	3	1.29	2.900552486	1.247237569	2002	7	28	45	51	48	200	-59.444	45.8425	0	49	1437	50	4VN
462	442	2897	NED1988106	78	10	GADUS MORHUA	COD(ATLANTIC)	33	27	32.08333333	26.25	1988	7	25	33	35	34	198	-60.31667	46.95	0	49	1437	50	4VN
463	442	5082	NED2000431	78	10	GADUS MORHUA	COD(ATLANTIC)	1	0.03	0.951086957	0.028532609	2000	7	24	30	33	31.5	200	-59.80833	46.41033	0	49	1437	50	4VN
464	442	6958	NED2012022	168	10	GADUS MORHUA	COD(ATLANTIC)	4	2.27	3.977272727	2.257102273	2012	7	28	37	39	38	201	-59.28983	46.059	0	49	1437	50	4VN
465	442	5084	NED2000431	80	10	GADUS MORHUA	COD(ATLANTIC)	4	0.155	6.034482759	0.233836207	2000	7	25	22	22	22	200	-59.94083	46.274	0	49	1437	50	4VN
466	442	5085	NED2000431	81	10	GADUS MORHUA	COD(ATLANTIC)	5	0.97	5.147058824	0.998529412	2000	7	25	26	26	26	200	-59.81483	46.248	0	49	1437	50	4VN
467	442	7150	TEL2004530	53	10	GADUS MORHUA	COD(ATLANTIC)	5	0.63	5.028735632	0.63362069	2004	7	23	31	40	35.5	200	-59.45267	45.92683	0	49	1437	50	4VN
468	442	2214	NED1984032	67	10	GADUS MORHUA	COD(ATLANTIC)	26	12	25.27777778	11.66666667	1984	8	1	32	35	33.5	198	-60.33333	46.98333	0	49	1437	50	4VN
469	442	1933	HAM1991231	104	10	GADUS MORHUA	COD(ATLANTIC)	18	2	19.6875	2.1875	1991	7	27	21	28	24.5	199	-59.72817	45.97533	0	49	1437	50	4VN
470	442	5089	NED2000431	85	10	GADUS MORHUA	COD(ATLANTIC)	16	12.66	14.89361702	11.78457447	2000	7	25	43	49	46	200	-59.07767	46.1025	0	49	1437	50	4VN
471	442	3917	NED1994222	65	10	GADUS MORHUA	COD(ATLANTIC)	33	35	52.5	55.68181818	1994	7	24	43	46	44.5	199	-59.16317	45.93883	0	49	1437	50	4VN
472	442	5704	NED2003042	26	10	GADUS MORHUA	COD(ATLANTIC)	4	5.7	4.069767442	5.799418605	2003	7	24	39	40	39.5	200	-59.99017	46.54533	0	49	1437	50	4VN
473	442	7523	TEM2008830	141	10	GADUS MORHUA	COD(ATLANTIC)	4	3.05	3.910614525	2.981843575	2008	7	24	44	47	45.5	200	-60.14933	46.43333	0	49	1437	50	4VN
474	442	2665	NED1987086	23	10	GADUS MORHUA	COD(ATLANTIC)	39	63	37.91666667	61.25	1987	7	16	39	39	39	198	-59.45	46.23333	0	49	1437	50	4VN
475	442	7524	TEM2008830	142	10	GADUS MORHUA	COD(ATLANTIC)	20	4.8	19.12568306	4.590163934	2008	7	24	27	31	29	200	-59.86483	46.43017	0	49	1437	50	4VN
476	442	4651	NED1998832	28	10	GADUS MORHUA	COD(ATLANTIC)	9	7.87	9	7.87	1998	7	23	40	42	41	199	-59.38567	46.17333	0	49	1437	50	4VN
477	442	819	ATC1975237	72	10	GADUS MORHUA	COD(ATLANTIC)	10	32	11.66666667	37.33333333	1975	8	6	37	37	37	197	-59.71667	46.55	0	49	1437	50	4VN
478	442	6312	NED2009027	148	10	GADUS MORHUA	COD(ATLANTIC)	1	0.282	1.029411765	0.290294118	2009	7	20	40	42	41	200	-59.32583	46.2045	0	49	1437	50	4VN
479	442	3290	NED1990140	68	10	GADUS MORHUA	COD(ATLANTIC)	9	23	9.264705882	23.67647059	1990	7	30	42	47	44.5	199	-59.594	46.462	0	49	1437	50	4VN
480	442	6962	NED2012022	172	10	GADUS MORHUA	COD(ATLANTIC)	12	0.014	12	0.014	2012	7	28	34	36	35	201	-59.741	46.4425	0	49	1437	50	4VN
481	442	6733	NED2011025	195	10	GADUS MORHUA	COD(ATLANTIC)	1	0.003	1.029411765	0.003088235	2011	7	30	38	40	39	201	-60.17183	46.41033	0	49	1437	50	4VN
482	442	6301	NED2009027	136	10	GADUS MORHUA	COD(ATLANTIC)	6	3.85	6.034482759	3.872126437	2009	7	19	36	38	37	200	-59.31233	46.06083	0	49	1437	50	4VN
483	442	4658	NED1998832	35	10	GADUS MORHUA	COD(ATLANTIC)	10	10.27	11.66666667	11.98166667	1998	7	24	45	49	47	199	-59.80117	46.68617	0	49	1437	50	4VN
484	442	4900	NED1999929	91	10	GADUS MORHUA	COD(ATLANTIC)	1	0.23	1.129032258	0.259677419	1999	7	29	37	40	38.5	199	-59.883	45.87733	0	49	1437	50	4VN
485	442	817	ATC1975237	70	NA	GADUS MORHUA	NA	0	0	0	0	1975	8	6	38	40	39	197	-59.7	46.31667	0	49	1437	50	4VN
486	442	1381	ATC1979293	66	10	GADUS MORHUA	COD(ATLANTIC)	4	1	3.181818182	0.795454545	1979	7	27	40	42	41	197	-59.66667	46.35	0	49	1437	50	4VN
487	442	4500	NED1997734	55	NA	GADUS MORHUA	NA	0	0	0	0	1997	7	26	33	42	37.5	199	-59.73433	45.82567	0	49	1437	50	4VN
488	442	6092	NED2006036	23	10	GADUS MORHUA	COD(ATLANTIC)	1	0.3	1.047904192	0.314371257	2006	7	23	44	48	46	200	-59.6225	46.44883	0	49	1437	50	4VN
489	442	131	ATC1970176	70	10	GADUS MORHUA	COD(ATLANTIC)	51	142	49.58333333	138.0555556	1970	7	30	27	28	27.5	197	-59.98333	46.43333	0	49	1437	50	4VN
490	442	1236	ATC1978280	60	10	GADUS MORHUA	COD(ATLANTIC)	63	75	110.25	131.25	1978	7	31	22	23	22.5	197	-59.51667	46.13333	0	49	1437	50	4VN
491	442	1387	ATC1979293	72	10	GADUS MORHUA	COD(ATLANTIC)	29	88	33.83333333	102.6666667	1979	7	27	32	32	32	197	-59.96667	46.51667	0	49	1437	50	4VN
492	442	1521	ATC1980307	75	10	GADUS MORHUA	COD(ATLANTIC)	19	17	36.94444444	33.05555556	1980	7	25	30	32	31	198	-59.83333	46.36667	0	49	1437	50	4VN
493	442	2075	NED1983013	68	10	GADUS MORHUA	COD(ATLANTIC)	42	36	40.83333333	35	1983	7	26	32	36	34	198	-60.26667	46.96667	0	49	1437	50	4VN
494	442	390	ATC1972201	90	10	GADUS MORHUA	COD(ATLANTIC)	11	80	9.625	70	1972	7	19	30	30	30	197	-59.9	46.61667	0	49	1437	50	4VN
495	442	2076	NED1983013	69	10	GADUS MORHUA	COD(ATLANTIC)	93	161	90.41666667	156.5277778	1983	7	26	28	31	29.5	198	-59.85	46.36667	0	49	1437	50	4VN
496	442	3904	NED1994222	48	NA	GADUS MORHUA	NA	0	0	0	0	1994	7	23	47	48	47.5	199	-59.72567	45.8155	0	49	1437	50	4VN
497	442	3295	NED1990140	73	10	GADUS MORHUA	COD(ATLANTIC)	29	18	29.85294118	18.52941176	1990	7	31	36	38	37	199	-59.38517	46.03483	0	49	1437	50	4VN
498	442	3540	NED1992174	71	NA	GADUS MORHUA	NA	0	0	0	0	1992	7	14	42	46	44	199	-59.65117	46.2945	0	49	1437	50	4VN
499	442	5523	NED2002040	83	NA	GADUS MORHUA	NA	0	0	0	0	2002	7	28	32	37	34.5	200	-60.29583	46.44583	0	49	1437	50	4VN
500	442	4513	NED1997734	68	10	GADUS MORHUA	COD(ATLANTIC)	8	10.24	7.52688172	9.634408602	1997	7	27	44	47	45.5	199	-59.2255	46.22933	0	49	1437	50	4VN
501	442	6956	NED2012022	165	NA	GADUS MORHUA	NA	0	0	0	0	2012	7	28	30	30	30	201	-59.50633	45.92667	0	49	1437	50	4VN
502	442	4271	NED1996247	45	10	GADUS MORHUA	COD(ATLANTIC)	36	12.75	34.61538462	12.25961538	1996	7	22	31	31	31	199	-60.34383	46.94633	0	49	1437	50	4VN
503	442	7521	TEM2008830	139	10	GADUS MORHUA	COD(ATLANTIC)	5	0.7	4.679144385	0.655080214	2008	7	24	26	28	27	200	-59.69583	46.224	0	49	1437	50	4VN
504	442	1520	ATC1980307	74	10	GADUS MORHUA	COD(ATLANTIC)	94	103	91.38888889	100.1388889	1980	7	25	36	42	39	198	-60.1	46.43333	0	49	1437	50	4VN
505	442	4502	NED1997734	57	10	GADUS MORHUA	COD(ATLANTIC)	2	2.55	2.034883721	2.594476744	1997	7	26	33	36	34.5	199	-59.78633	46.315	0	49	1437	50	4VN
506	442	954	ATC1976251	76	10	GADUS MORHUA	COD(ATLANTIC)	20	19	23.33333333	22.16666667	1976	8	5	30	34	32	197	-59.78333	46.36667	0	49	1437	50	4VN
507	442	1670	ATC1981322	70	10	GADUS MORHUA	COD(ATLANTIC)	274	336	435.9090909	534.5454545	1981	7	24	35	38	36.5	198	-59.48333	46.2	0	49	1437	50	4VN
508	442	673	ATC1974226	78	10	GADUS MORHUA	COD(ATLANTIC)	10	12	10.29411765	12.35294118	1974	8	2	42	33	37.5	197	-59.75	46.26667	0	49	1437	50	4VN
509	442	5251	NED2001037	27	10	GADUS MORHUA	COD(ATLANTIC)	3	3.09	2.949438202	3.037921348	2001	7	20	36	48	42	200	-59.75783	45.80767	0	49	1437	50	4VN
510	442	2215	NED1984032	68	10	GADUS MORHUA	COD(ATLANTIC)	184	434	178.8888889	421.9444444	1984	8	1	33	44	38.5	198	-60.2	46.43333	0	49	1437	50	4VN
511	442	6304	NED2009027	139	10	GADUS MORHUA	COD(ATLANTIC)	1	0.924	1	0.924	2009	7	19	25	28	26.5	200	-59.97767	46.35	0	49	1437	50	4VN
512	442	5701	NED2003042	22	NA	GADUS MORHUA	NA	0	0	0	0	2003	7	24	44	44	44	200	-59.6835	46.3865	0	49	1437	50	4VN
513	442	4892	NED1999929	83	10	GADUS MORHUA	COD(ATLANTIC)	33	21.42	32.44382022	21.05898876	1999	7	28	32	35	33.5	199	-59.891	46.64667	0	49	1437	50	4VN
514	442	4095	NED1995227	44	10	GADUS MORHUA	COD(ATLANTIC)	4	3.41	3.867403315	3.296961326	1995	7	14	46	48	47	199	-59.63883	46.575	0	49	1437	50	4VN
515	442	6957	NED2012022	166	NA	GADUS MORHUA	NA	0	0	0	0	2012	7	28	38	40	39	201	-59.28017	45.91117	0	49	1437	50	4VN
516	442	7374	TEL2007745	167	10	GADUS MORHUA	COD(ATLANTIC)	2	1.5	1.988636364	1.491477273	2007	7	29	26	27	26.5	200	-59.88217	46.39017	0	49	1437	50	4VN
517	442	2531	NED1986066	63	10	GADUS MORHUA	COD(ATLANTIC)	18	21	17.5	20.41666667	1986	7	27	35	44	39.5	198	-59.41667	45.86667	0	49	1437	50	4VN
518	442	674	ATC1974226	79	10	GADUS MORHUA	COD(ATLANTIC)	7	8	10.20833333	11.66666667	1974	8	2	30	34	32	197	-59.83333	46.33333	0	49	1437	50	4VN
519	442	5880	NED2005034	26	10	GADUS MORHUA	COD(ATLANTIC)	102	29.75	102	29.75	2005	7	16	38	40	39	200	-60.19	46.93367	0	49	1437	50	4VN
520	442	1669	ATC1981322	69	10	GADUS MORHUA	COD(ATLANTIC)	79	88	92.16666667	102.6666667	1981	7	24	39	50	44.5	198	-59.26667	46.15	0	49	1437	50	4VN
521	442	3289	NED1990140	67	10	GADUS MORHUA	COD(ATLANTIC)	16	10	16.47058824	10.29411765	1990	7	30	44	45	44.5	199	-59.66783	46.384	0	49	1437	50	4VN
522	442	4091	NED1995227	39	10	GADUS MORHUA	COD(ATLANTIC)	2	1.62	2.023121387	1.638728324	1995	7	13	27	31	29	199	-59.8155	46.352	0	49	1437	50	4VN
523	442	4507	NED1997734	62	10	GADUS MORHUA	COD(ATLANTIC)	68	32.48	64.67391304	30.89130435	1997	7	27	32	35	33.5	199	-60.32133	46.97667	0	49	1437	50	4VN
524	442	7373	TEL2007745	166	NA	GADUS MORHUA	NA	0	0	0	0	2007	7	29	30	34	32	200	-60.183	46.4025	0	49	1437	50	4VN
525	442	6966	NED2012022	176	10	GADUS MORHUA	COD(ATLANTIC)	6	4.43	7.142857143	5.273809524	2012	7	29	41	50	45.5	201	-60.281	46.46783	0	49	1437	50	4VN
526	442	2664	NED1987086	22	10	GADUS MORHUA	COD(ATLANTIC)	28	37	27.22222222	35.97222222	1987	7	16	42	45	43.5	198	-59.25	46.11667	0	49	1437	50	4VN
527	442	2367	NED1985049	70	10	GADUS MORHUA	COD(ATLANTIC)	5	5	5.147058824	5.147058824	1985	7	24	27	33	30	198	-59.68333	45.86667	0	49	1437	50	4VN
528	442	1638	ATC1981322	36	10	GADUS MORHUA	COD(ATLANTIC)	17	8	19.83333333	9.333333333	1981	7	20	30	34	32	198	-59.68333	45.9	0	49	1437	50	4VN
529	442	6740	NED2011025	202	10	GADUS MORHUA	COD(ATLANTIC)	16	5.48	15.55555556	5.327777778	2011	7	31	36	37	36.5	201	-59.69817	46.607	0	49	1437	50	4VN
530	442	6303	NED2009027	138	10	GADUS MORHUA	COD(ATLANTIC)	1	0.022	1.029411765	0.022647059	2009	7	19	24	25	24.5	200	-59.93467	46.27667	0	49	1437	50	4VN
531	442	2362	NED1985049	64	10	GADUS MORHUA	COD(ATLANTIC)	1669	2018	1460.375	1765.75	1985	7	23	36	39	37.5	198	-60.16667	46.93333	0	49	1437	50	4VN
532	442	6302	NED2009027	137	10	GADUS MORHUA	COD(ATLANTIC)	1	0.478	1.023391813	0.489181287	2009	7	19	46	49	47.5	200	-59.59017	46.2625	0	49	1437	50	4VN
533	442	3294	NED1990140	72	10	GADUS MORHUA	COD(ATLANTIC)	106	88	103.0555556	85.55555556	1990	7	31	34	36	35	199	-59.37983	46.14083	0	49	1437	50	4VN
534	442	5255	NED2001037	32	10	GADUS MORHUA	COD(ATLANTIC)	1	0.1	0.977653631	0.097765363	2001	7	20	28	34	31	200	-60.17917	46.378	0	49	1437	50	4VN
535	442	2527	NED1986066	59	10	GADUS MORHUA	COD(ATLANTIC)	44	59	45.29411765	60.73529412	1986	7	27	36	38	37	198	-59.71667	46.46667	0	49	1437	50	4VN
536	442	5700	NED2003042	21	NA	GADUS MORHUA	NA	0	0	0	0	2003	7	24	38	39	38.5	200	-59.73183	46.303	0	49	1437	50	4VN
537	442	7522	TEM2008830	140	NA	GADUS MORHUA	NA	0	0	0	0	2008	7	24	14	19	16.5	200	-60.01583	46.35267	0	49	1437	50	4VN
538	442	7152	TEL2004530	57	10	GADUS MORHUA	COD(ATLANTIC)	2	0.215	2.5	0.26875	2004	7	23	27	31	29	200	-59.51767	46.10617	0	49	1437	50	4VN
539	442	2077	NED1983013	70	10	GADUS MORHUA	COD(ATLANTIC)	68	82	62.63157895	75.52631579	1983	7	26	44	47	45.5	198	-59.63333	46.26667	0	49	1437	50	4VN
540	442	955	ATC1976251	77	10	GADUS MORHUA	COD(ATLANTIC)	44	156	48.125	170.625	1976	8	5	25	27	26	197	-59.98333	46.41667	0	49	1437	50	4VN
541	442	1240	ATC1978280	64	10	GADUS MORHUA	COD(ATLANTIC)	28	61	27.22222222	59.30555556	1978	7	31	25	26	25.5	197	-59.93333	46.43333	0	49	1437	50	4VN
542	442	4501	NED1997734	56	10	GADUS MORHUA	COD(ATLANTIC)	4	2.82	4.666666667	3.29	1997	7	26	34	34	34	199	-59.619	45.9125	0	49	1437	50	4VN
543	442	5079	NED2000431	75	10	GADUS MORHUA	COD(ATLANTIC)	9	5.68	9.431137725	5.952095808	2000	7	24	43	43	43	200	-59.517	46.5025	0	49	1437	50	4VN
544	442	4280	NED1996247	54	10	GADUS MORHUA	COD(ATLANTIC)	4	5.32	3.977272727	5.289772727	1996	7	23	35	43	39	199	-59.264	46.176	0	49	1437	50	4VN
545	442	4267	NED1996247	41	10	GADUS MORHUA	COD(ATLANTIC)	4	2.89	3.977272727	2.873579545	1996	7	22	39	42	40.5	199	-59.73017	46.347	0	49	1437	50	4VN
546	442	7154	TEL2004530	59	10	GADUS MORHUA	COD(ATLANTIC)	1	0.11	0.961538462	0.105769231	2004	7	24	36	42	39	200	-60.35083	46.55917	0	49	1437	50	4VN
547	442	514	ATC1973213	68	10	GADUS MORHUA	COD(ATLANTIC)	32	55	32.94117647	56.61764706	1973	8	1	43	50	46.5	197	-59.75	45.81667	0	49	1437	50	4VN
548	442	675	ATC1974226	80	NA	GADUS MORHUA	NA	0	0	0	0	1974	8	2	38	41	39.5	197	-59.68333	46.51667	0	49	1437	50	4VN
549	442	4092	NED1995227	41	10	GADUS MORHUA	COD(ATLANTIC)	23	10.31	22.11538462	9.913461538	1995	7	13	36	46	41	199	-60.29883	46.66167	0	49	1437	50	4VN
550	442	6088	NED2006036	19	10	GADUS MORHUA	COD(ATLANTIC)	2	1.06	2.023121387	1.072254335	2006	7	23	40	43	41.5	200	-59.468	45.85417	0	49	1437	50	4VN
551	442	5254	NED2001037	31	10	GADUS MORHUA	COD(ATLANTIC)	2	0.8	2.023121387	0.809248555	2001	7	20	31	55	43	200	-59.814	46.5065	0	49	1437	50	4VN
552	442	7151	TEL2004530	55	10	GADUS MORHUA	COD(ATLANTIC)	17	5.15	17.19653179	5.209537572	2004	7	23	28	36	32	200	-59.1885	45.976	0	49	1437	50	4VN
553	442	7369	TEL2007745	162	10	GADUS MORHUA	COD(ATLANTIC)	4	1.5	3.93258427	1.474719101	2007	7	28	31	33	32	200	-60.31017	46.956	0	49	1437	50	4VN
554	442	6745	NED2011025	207	10	GADUS MORHUA	COD(ATLANTIC)	5	2.42	4.943502825	2.392655367	2011	7	31	42	45	43.5	201	-59.23483	46.1885	0	49	1437	50	4VN
555	442	5874	NED2005034	20	NA	GADUS MORHUA	NA	0	0	0	0	2005	7	15	41	44	42.5	200	-59.66783	46.536	0	49	1437	50	4VN
556	442	2218	NED1984032	71	10	GADUS MORHUA	COD(ATLANTIC)	23	32	20.125	28	1984	8	1	45	45	45	198	-59.21667	46.2	0	49	1437	50	4VN
557	442	7153	TEL2004530	58	10	GADUS MORHUA	COD(ATLANTIC)	3	0.8	2.982954545	0.795454545	2004	7	24	42	45	43.5	200	-59.51867	46.23083	0	49	1437	50	4VN
558	443	4493	NED1997734	48	NA	GADUS MORHUA	NA	0	0	0	0	1997	7	25	38	39	38.5	199	-58.45517	45.31783	0	49	1318	50	4VSW
559	443	3278	NED1990140	56	10	GADUS MORHUA	COD(ATLANTIC)	8	8	7.777777778	7.777777778	1990	7	29	40	56	48	199	-58.61367	45.27017	0	49	1318	50	4VSW
560	443	2532	NED1986066	64	10	GADUS MORHUA	COD(ATLANTIC)	7	11	8.166666667	12.83333333	1986	7	27	42	44	43	198	-59.46667	45.63333	0	49	1318	50	4VSW
561	443	371	ATC1972201	66	10	GADUS MORHUA	COD(ATLANTIC)	12	6	11.05263158	5.526315789	1972	7	14	47	49	48	197	-59.5	45.15	0	49	1318	50	4VSW
562	443	1360	ATC1979293	45	10	GADUS MORHUA	COD(ATLANTIC)	2	0	1.842105263	0	1979	7	24	42	44	43	197	-59.16667	44.71667	0	49	1318	50	4VSW
563	443	4494	NED1997734	49	10	GADUS MORHUA	COD(ATLANTIC)	3	1.01	3.409090909	1.147727273	1997	7	25	58	60	59	199	-58.43333	45.55533	0	49	1318	50	4VSW
564	443	5687	NED2003042	8	NA	GADUS MORHUA	NA	0	0	0	0	2003	7	22	42	44	43	200	-59.78267	45.22417	0	49	1318	50	4VSW
565	443	1507	ATC1980307	61	10	GADUS MORHUA	COD(ATLANTIC)	138	225	127.1052632	207.2368421	1980	7	23	45	45	45	198	-58.4	45.41667	0	49	1318	50	4VSW
566	443	5484	NED2002040	42	NA	GADUS MORHUA	NA	0	0	0	0	2002	7	23	45	50	47.5	200	-59.10633	45.15233	0	49	1318	50	4VSW
567	443	4292	NED1996247	66	NA	GADUS MORHUA	NA	0	0	0	0	1996	7	25	40	40	40	199	-58.73767	45.09467	0	49	1318	50	4VSW
568	443	3276	NED1990140	53	10	GADUS MORHUA	COD(ATLANTIC)	34	12	33.05555556	11.66666667	1990	7	29	38	40	39	199	-58.437	45.25983	0	49	1318	50	4VSW
569	443	7536	TEM2008830	154	10	GADUS MORHUA	COD(ATLANTIC)	3	2.75	2.966101695	2.718926554	2008	7	26	44	50	47	200	-57.7335	45.19883	0	49	1318	50	4VSW
570	443	7165	TEL2004530	70	10	GADUS MORHUA	COD(ATLANTIC)	12	5.35	11.93181818	5.319602273	2004	7	25	45	47	46	200	-58.583	45.69983	0	49	1318	50	4VSW
571	443	4491	NED1997734	46	NA	GADUS MORHUA	NA	0	0	0	0	1997	7	25	57	64	60.5	199	-58.92067	45.01233	0	49	1318	50	4VSW
572	443	508	ATC1973213	62	10	GADUS MORHUA	COD(ATLANTIC)	13	18	11.375	15.75	1973	7	31	40	50	45	197	-58.6	45.35	0	49	1318	50	4VSW
573	443	7337	TEL2007745	130	10	GADUS MORHUA	COD(ATLANTIC)	1	0.54	1.023391813	0.552631579	2007	7	24	45	45	45	200	-58.9555	45.0295	0	49	1318	50	4VSW
574	443	3527	NED1992174	58	10	GADUS MORHUA	COD(ATLANTIC)	2	2	1.944444444	1.944444444	1992	7	12	42	44	43	199	-58.679	45.38667	0	49	1318	50	4VSW
575	443	3893	NED1994222	36	NA	GADUS MORHUA	NA	0	0	0	0	1994	7	21	45	48	46.5	199	-59.1	44.683	0	49	1318	50	4VSW
576	443	2345	NED1985049	46	10	GADUS MORHUA	COD(ATLANTIC)	7	13	7.205882353	13.38235294	1985	7	21	46	52	49	198	-59.31667	45.11667	0	49	1318	50	4VSW
577	443	5504	NED2002040	64	10	GADUS MORHUA	COD(ATLANTIC)	1	0.57	1.005747126	0.573275862	2002	7	26	39	44	41.5	200	-58.1445	45.2065	0	49	1318	50	4VSW
578	443	4879	NED1999929	70	NA	GADUS MORHUA	NA	0	0	0	0	1999	7	27	36	36	36	199	-57.91083	45.1425	0	49	1318	50	4VSW
579	443	3523	NED1992174	54	10	GADUS MORHUA	COD(ATLANTIC)	2	2	1.944444444	1.944444444	1992	7	12	38	41	39.5	199	-58.12433	45.13467	0	49	1318	50	4VSW
580	443	2206	NED1984032	59	10	GADUS MORHUA	COD(ATLANTIC)	51	88	49.58333333	85.55555556	1984	7	31	40	41	40.5	198	-58.75	45.28333	0	49	1318	50	4VSW
581	443	5509	NED2002040	69	NA	GADUS MORHUA	NA	0	0	0	0	2002	7	26	39	40	39.5	200	-58.55233	45.32733	0	49	1318	50	4VSW
582	443	2067	NED1983013	60	10	GADUS MORHUA	COD(ATLANTIC)	319	498	293.8157895	458.6842105	1983	7	25	41	45	43	198	-58.81667	45.46667	0	49	1318	50	4VSW
583	443	4518	NED1997734	73	10	GADUS MORHUA	COD(ATLANTIC)	1	0.47	1.005747126	0.472701149	1997	7	28	59	65	62	199	-58.24383	45.06917	0	49	1318	50	4VSW
584	443	2712	NED1987086	73	NA	GADUS MORHUA	NA	0	0	0	0	1987	7	21	44	45	44.5	198	-59.38333	45.18333	0	49	1318	50	4VSW
585	443	647	ATC1974226	51	10	GADUS MORHUA	COD(ATLANTIC)	1	1	1.346153846	1.346153846	1974	7	30	43	48	45.5	197	-58.86667	44.71667	0	49	1318	50	4VSW
586	443	5686	NED2003042	7	NA	GADUS MORHUA	NA	0	0	0	0	2003	7	22	45	52	48.5	200	-59.8005	45.12933	0	49	1318	50	4VSW
587	443	381	ATC1972201	77	10	GADUS MORHUA	COD(ATLANTIC)	1	2	0.972222222	1.944444444	1972	7	17	43	45	44	197	-58.16667	45.23333	0	49	1318	50	4VSW
588	443	6723	NED2011025	183	NA	GADUS MORHUA	NA	0	0	0	0	2011	7	29	49	51	50	201	-59.213	45.12517	0	49	1318	50	4VSW
589	443	4904	NED1999929	95	10	GADUS MORHUA	COD(ATLANTIC)	3	3.27	2.982954545	3.251420455	1999	7	30	44	47	45.5	199	-58.7235	45.51833	0	49	1318	50	4VSW
590	443	1227	ATC1978280	51	10	GADUS MORHUA	COD(ATLANTIC)	1	2	1.166666667	2.333333333	1978	7	29	44	52	48	197	-59.03333	45.31667	0	49	1318	50	4VSW
591	443	2062	NED1983013	55	10	GADUS MORHUA	COD(ATLANTIC)	36	55	42	64.16666667	1983	7	24	50	51	50.5	198	-57.71667	45.2	0	49	1318	50	4VSW
592	443	3528	NED1992174	59	NA	GADUS MORHUA	NA	0	0	0	0	1992	7	12	37	39	38	199	-58.8025	45.43667	0	49	1318	50	4VSW
593	443	5508	NED2002040	68	NA	GADUS MORHUA	NA	0	0	0	0	2002	7	26	41	42	41.5	200	-58.83367	45.26567	0	49	1318	50	4VSW
594	443	1339	ATC1979293	24	10	GADUS MORHUA	COD(ATLANTIC)	3	2	2.625	1.75	1979	7	22	42	50	46	197	-59.13333	45.4	0	49	1318	50	4VSW
595	443	2509	NED1986066	41	10	GADUS MORHUA	COD(ATLANTIC)	149	242	153.3823529	249.1176471	1986	7	25	45	47	46	198	-58.01667	45.51667	0	49	1318	50	4VSW
596	443	1212	ATC1978280	36	10	GADUS MORHUA	COD(ATLANTIC)	11	13	10.13157895	11.97368421	1978	7	28	48	52	50	197	-58.51667	45.01667	0	49	1318	50	4VSW
597	443	631	ATC1974226	34	10	GADUS MORHUA	COD(ATLANTIC)	17	8	16.52777778	7.777777778	1974	7	28	40	44	42	197	-59.95	44.65	0	49	1318	50	4VSW
598	443	4110	NED1995227	60	10	GADUS MORHUA	COD(ATLANTIC)	2	2.61	2.034883721	2.655523256	1995	7	15	40	44	42	199	-58.3825	45.369	0	49	1318	50	4VSW
599	443	4492	NED1997734	47	10	GADUS MORHUA	COD(ATLANTIC)	1	0.06	0.935828877	0.056149733	1997	7	25	38	38	38	199	-58.532	45.28083	0	49	1318	50	4VSW
600	443	1654	ATC1981322	54	10	GADUS MORHUA	COD(ATLANTIC)	7	8	5.568181818	6.363636364	1981	7	22	49	40	44.5	198	-58.53333	45.36667	0	49	1318	50	4VSW
601	443	1828	HAM1982081	74	10	GADUS MORHUA	COD(ATLANTIC)	2	2	2.058823529	2.058823529	1982	7	29	43	51	47	198	-59.6	45.25	0	49	1318	50	4VSW
602	443	2207	NED1984032	60	10	GADUS MORHUA	COD(ATLANTIC)	1411	2460	1452.5	2532.352941	1984	7	31	40	42	41	198	-58.86667	45.38333	0	49	1318	50	4VSW
603	443	4880	NED1999929	71	NA	GADUS MORHUA	NA	0	0	0	0	1999	7	27	39	41	40	199	-58.163	45.20833	0	49	1318	50	4VSW
604	443	4907	NED1999929	98	NA	GADUS MORHUA	NA	0	0	0	0	1999	7	30	43	43	43	199	-59.60917	45.26983	0	49	1318	50	4VSW
605	443	6323	NED2009027	160	10	GADUS MORHUA	COD(ATLANTIC)	4	0.87	4.022988506	0.875	2009	7	22	43	45	44	200	-58.15767	45.45717	0	49	1318	50	4VSW
606	443	1222	ATC1978280	46	10	GADUS MORHUA	COD(ATLANTIC)	4	2	3.888888889	1.944444444	1978	7	29	48	50	49	197	-59.78333	44.81667	0	49	1318	50	4VSW
607	443	2348	NED1985049	49	10	GADUS MORHUA	COD(ATLANTIC)	49	56	50.44117647	57.64705882	1985	7	21	33	37	35	198	-58.03333	45.16667	0	49	1318	50	4VSW
608	443	3737	NED1993190	77	NA	GADUS MORHUA	NA	0	0	0	0	1993	7	29	42	47	44.5	199	-58.73033	45.50183	0	49	1318	50	4VSW
609	443	7547	TEM2008830	166	10	GADUS MORHUA	COD(ATLANTIC)	1	2	1.005747126	2.011494253	2008	7	28	42	50	46	200	-58.68583	45.32917	0	49	1318	50	4VSW
610	443	1908	HAM1991231	79	10	GADUS MORHUA	COD(ATLANTIC)	30	24	30.88235294	24.70588235	1991	7	25	45	47	46	199	-58.73417	45.47217	0	49	1318	50	4VSW
611	443	3522	NED1992174	53	10	GADUS MORHUA	COD(ATLANTIC)	4	3	3.888888889	2.916666667	1992	7	12	33	35	34	199	-58.00583	45.149	0	49	1318	50	4VSW
612	443	1509	ATC1980307	63	10	GADUS MORHUA	COD(ATLANTIC)	16	17	20	21.25	1980	7	24	50	51	50.5	198	-58.71667	45.46667	0	49	1318	50	4VSW
613	443	7142	TEL2004530	44	NA	GADUS MORHUA	NA	0	0	0	0	2004	7	22	42	42	42	200	-58.1715	45.20083	0	49	1318	50	4VSW
614	443	6296	NED2009027	130	NA	GADUS MORHUA	NA	0	0	0	0	2009	7	18	43	43	43	200	-59.11333	45.06383	0	49	1318	50	4VSW
615	443	6111	NED2006036	42	10	GADUS MORHUA	COD(ATLANTIC)	1	0.55	1.576576577	0.867117117	2006	7	26	46	46	46	200	-58.09233	45.09533	0	49	1318	50	4VSW
616	443	2711	NED1987086	72	10	GADUS MORHUA	COD(ATLANTIC)	2	0	2.058823529	0	1987	7	21	48	58	53	198	-59.26667	45.2	0	49	1318	50	4VSW
617	443	6325	NED2009027	162	10	GADUS MORHUA	COD(ATLANTIC)	3	2.32	4.565217391	3.530434783	2009	7	22	36	45	40.5	200	-58.07283	45.1585	0	49	1318	50	4VSW
618	443	4498	NED1997734	53	10	GADUS MORHUA	COD(ATLANTIC)	2	2.08	2.631578947	2.736842105	1997	7	26	43	43	43	199	-58.92483	45.38683	0	49	1318	50	4VSW
619	443	6978	NED2012022	189	NA	GADUS MORHUA	NA	0	0	0	0	2012	7	31	44	46	45	201	-58.58233	45.13483	0	49	1318	50	4VSW
620	443	5694	NED2003042	15	10	GADUS MORHUA	COD(ATLANTIC)	1	0.02	1.011560694	0.020231214	2003	7	23	41	47	44	200	-58.94617	45.17483	0	49	1318	50	4VSW
621	443	6514	NED2010027	155	10	GADUS MORHUA	COD(ATLANTIC)	5	5.48	5.057803468	5.543352601	2010	7	26	41	43	42	201	-58.81033	45.2695	0	49	1318	50	4VSW
622	443	3235	NED1990140	11	10	GADUS MORHUA	COD(ATLANTIC)	1	0	0.972222222	0	1990	7	25	43	44	43.5	199	-59.19533	45.10083	0	49	1318	50	4VSW
623	443	7546	TEM2008830	165	NA	GADUS MORHUA	NA	0	0	0	0	2008	7	28	38	39	38.5	200	-58.5465	45.29	0	49	1318	50	4VSW
624	443	5913	NED2005034	64	NA	GADUS MORHUA	NA	0	0	0	0	2005	7	20	45	48	46.5	200	-58.81783	44.6965	0	49	1318	50	4VSW
625	443	506	ATC1973213	60	10	GADUS MORHUA	COD(ATLANTIC)	11	15	13.75	18.75	1973	7	31	43	45	44	197	-58.18333	45.15	0	49	1318	50	4VSW
626	443	4290	NED1996247	64	NA	GADUS MORHUA	NA	0	0	0	0	1996	7	24	41	43	42	199	-58.58717	45.14483	0	49	1318	50	4VSW
627	443	4291	NED1996247	65	NA	GADUS MORHUA	NA	0	0	0	0	1996	7	24	43	47	45	199	-58.98817	45.06967	0	49	1318	50	4VSW
628	443	5068	NED2000431	63	10	GADUS MORHUA	COD(ATLANTIC)	1	0.14	1.158940397	0.162251656	2000	7	23	45	48	46.5	200	-59.26217	45.3195	0	49	1318	50	4VSW
629	443	6524	NED2010027	165	10	GADUS MORHUA	COD(ATLANTIC)	3	0.254	2.916666667	0.246944444	2010	7	29	41	42	41.5	201	-59.1365	45.05717	0	49	1318	50	4VSW
630	443	4475	NED1997734	29	NA	GADUS MORHUA	NA	0	0	0	0	1997	7	24	68	78	73	199	-59.88267	45.0635	0	49	1318	50	4VSW
631	443	4499	NED1997734	54	10	GADUS MORHUA	COD(ATLANTIC)	25	15.68	25.14367816	15.77011494	1997	7	26	71	77	74	199	-59.22633	45.57317	0	49	1318	50	4VSW
632	443	511	ATC1973213	65	10	GADUS MORHUA	COD(ATLANTIC)	4	3	5	3.75	1973	8	1	45	50	47.5	197	-59.66667	45.23333	0	49	1318	50	4VSW
633	443	5507	NED2002040	67	NA	GADUS MORHUA	NA	0	0	0	0	2002	7	26	45	47	46	200	-58.57917	45.14467	0	49	1318	50	4VSW
634	443	784	ATC1975237	36	10	GADUS MORHUA	COD(ATLANTIC)	1	0	0.972222222	0	1975	8	2	44	49	46.5	197	-59.18333	45.13333	0	49	1318	50	4VSW
635	443	2685	NED1987086	44	10	GADUS MORHUA	COD(ATLANTIC)	3	5	3.088235294	5.147058824	1987	7	18	42	50	46	198	-58.83333	45.31667	0	49	1318	50	4VSW
636	443	662	ATC1974226	66	NA	GADUS MORHUA	NA	0	0	0	0	1974	7	31	41	50	45.5	197	-58.08333	45.26667	0	49	1318	50	4VSW
637	443	4109	NED1995227	59	10	GADUS MORHUA	COD(ATLANTIC)	3	3.56	2.884615385	3.423076923	1995	7	15	41	43	42	199	-58.16167	45.4605	0	49	1318	50	4VSW
638	443	3031	NED1989124	25	10	GADUS MORHUA	COD(ATLANTIC)	24	15	24.70588235	15.44117647	1989	7	22	46	49	47.5	198	-59.85	45.75	0	49	1318	50	4VSW
639	443	7171	TEL2004530	76	10	GADUS MORHUA	COD(ATLANTIC)	2	2	2.034883721	2.034883721	2004	7	26	42	43	42.5	200	-57.78767	45.1895	0	49	1318	50	4VSW
640	443	1226	ATC1978280	50	10	GADUS MORHUA	COD(ATLANTIC)	1	0	1.029411765	0	1978	7	29	47	48	47.5	197	-59.13333	45.16667	0	49	1318	50	4VSW
641	443	664	ATC1974226	69	NA	GADUS MORHUA	NA	0	0	0	0	1974	8	1	44	46	45	197	-58.53333	45.68333	0	49	1318	50	4VSW
642	443	7144	TEL2004530	47	NA	GADUS MORHUA	NA	0	0	0	0	2004	7	22	44	54	49	200	-59.0435	45.09317	0	49	1318	50	4VSW
643	443	6108	NED2006036	39	NA	GADUS MORHUA	NA	0	0	0	0	2006	7	26	41	42	41.5	200	-58.1935	45.44233	0	49	1318	50	4VSW
644	443	2537	NED1986066	69	10	GADUS MORHUA	COD(ATLANTIC)	16	20	15.55555556	19.44444444	1986	7	28	40	42	41	198	-58.55	45.33333	0	49	1318	50	4VSW
645	443	1809	HAM1982081	55	10	GADUS MORHUA	COD(ATLANTIC)	33	59	33.97058824	60.73529412	1982	7	27	40	42	41	198	-58.76667	45.28333	0	49	1318	50	4VSW
646	443	2159	NED1984032	12	10	GADUS MORHUA	COD(ATLANTIC)	10	3	9.722222222	2.916666667	1984	7	26	45	52	48.5	198	-59.05	45.01667	0	49	1318	50	4VSW
647	443	4642	NED1998832	17	NA	GADUS MORHUA	NA	0	0	0	0	1998	7	22	43	44	43.5	199	-58.95967	45.19467	0	49	1318	50	4VSW
648	443	1810	HAM1982081	56	10	GADUS MORHUA	COD(ATLANTIC)	13	7	13.38235294	7.205882353	1982	7	27	45	59	52	198	-58.9	45.3	0	49	1318	50	4VSW
649	443	4669	NED1998832	47	10	GADUS MORHUA	COD(ATLANTIC)	14	15.77	13.92045455	15.68039773	1998	7	25	41	41	41	199	-57.79333	45.1815	0	49	1318	50	4VSW
650	443	5278	NED2001037	55	NA	GADUS MORHUA	NA	0	0	0	0	2001	7	24	46	52	49	200	-59.0415	45.16267	0	49	1318	50	4VSW
651	443	5059	NED2000431	54	NA	GADUS MORHUA	NA	0	0	0	0	2000	7	22	42	45	43.5	200	-58.14083	45.4575	0	49	1318	50	4VSW
652	443	4105	NED1995227	55	10	GADUS MORHUA	COD(ATLANTIC)	8	9.97	8.139534884	10.14389535	1995	7	15	44	46	45	199	-58.54683	45.707	0	49	1318	50	4VSW
653	443	6982	NED2012022	193	10	GADUS MORHUA	COD(ATLANTIC)	1	0.548	1.005747126	0.551149425	2012	7	31	38	42	40	201	-58.01	45.21483	0	49	1318	50	4VSW
654	443	1373	ATC1979293	58	10	GADUS MORHUA	COD(ATLANTIC)	34	51	28.33333333	42.5	1979	7	26	40	42	41	197	-58.21667	45.43333	0	49	1318	50	4VSW
655	443	6107	NED2006036	38	10	GADUS MORHUA	COD(ATLANTIC)	8	11.82	12.28070175	18.14473684	2006	7	25	42	42	42	200	-58.84767	45.268	0	49	1318	50	4VSW
656	443	3731	NED1993190	71	NA	GADUS MORHUA	NA	0	0	0	0	1993	7	28	40	42	41	199	-58.8	45.08783	0	49	1318	50	4VSW
657	443	5069	NED2000431	65	10	GADUS MORHUA	COD(ATLANTIC)	1	1.2	1.535087719	1.842105263	2000	7	23	41	42	41.5	200	-58.79633	45.27617	0	49	1318	50	4VSW
658	443	6721	NED2011025	181	NA	GADUS MORHUA	NA	0	0	0	0	2011	7	29	44	46	45	201	-59.12233	45.01933	0	49	1318	50	4VSW
659	443	2535	NED1986066	67	10	GADUS MORHUA	COD(ATLANTIC)	3	3	2.916666667	2.916666667	1986	7	28	41	47	44	198	-59.61667	45.3	0	49	1318	50	4VSW
660	443	805	ATC1975237	57	10	GADUS MORHUA	COD(ATLANTIC)	29	17	39.03846154	22.88461538	1975	8	4	32	32	32	197	-58	45.11667	0	49	1318	50	4VSW
661	443	6754	NED2011025	216	10	GADUS MORHUA	COD(ATLANTIC)	1	0.63	0.977653631	0.615921788	2011	8	1	35	38	36.5	201	-58.8525	45.449	0	49	1318	50	4VSW
662	443	4643	NED1998832	19	NA	GADUS MORHUA	NA	0	0	0	0	1998	7	22	40	43	41.5	199	-58.65783	45.17067	0	49	1318	50	4VSW
663	443	378	ATC1972201	74	10	GADUS MORHUA	COD(ATLANTIC)	48	42	42	36.75	1972	7	17	50	51	50.5	197	-58.6	45.65	0	49	1318	50	4VSW
664	443	3901	NED1994222	45	NA	GADUS MORHUA	NA	0	0	0	0	1994	7	22	46	47	46.5	199	-59.42717	45.193	0	49	1318	50	4VSW
665	443	114	ATC1970176	53	10	GADUS MORHUA	COD(ATLANTIC)	19	2	19.55882353	2.058823529	1970	7	28	50	50	50	197	-58.16667	45.2	0	49	1318	50	4VSW
666	443	3274	NED1990140	51	10	GADUS MORHUA	COD(ATLANTIC)	14	16	14.41176471	16.47058824	1990	7	29	42	43	42.5	199	-57.96267	45.26067	0	49	1318	50	4VSW
667	443	370	ATC1972201	65	10	GADUS MORHUA	COD(ATLANTIC)	14	13	17.5	16.25	1972	7	14	47	51	49	197	-59.16667	45.11667	0	49	1318	50	4VSW
668	443	1663	ATC1981322	63	10	GADUS MORHUA	COD(ATLANTIC)	128	168	140	183.75	1981	7	23	44	54	49	198	-58.16667	45.55	0	49	1318	50	4VSW
669	443	5891	NED2005034	37	10	GADUS MORHUA	COD(ATLANTIC)	1	1.73	1	1.73	2005	7	17	45	48	46.5	200	-58.18283	45.41583	0	49	1318	50	4VSW
670	443	5282	NED2001037	59	10	GADUS MORHUA	COD(ATLANTIC)	2	0.96	1.944444444	0.933333333	2001	7	24	39	41	40	200	-58.54967	45.33233	0	49	1318	50	4VSW
671	443	2881	NED1988106	62	10	GADUS MORHUA	COD(ATLANTIC)	19	48	19.55882353	49.41176471	1988	7	24	42	62	52	198	-57.78333	45.21667	0	49	1318	50	4VSW
672	443	5066	NED2000431	61	NA	GADUS MORHUA	NA	0	0	0	0	2000	7	23	41	42	41.5	200	-59.1735	44.95167	0	49	1318	50	4VSW
673	443	5720	NED2003042	42	NA	GADUS MORHUA	NA	0	0	0	0	2003	7	26	40	42	41	200	-58.168	45.20367	0	49	1318	50	4VSW
674	443	6979	NED2012022	190	10	GADUS MORHUA	COD(ATLANTIC)	1	0.621	0.972222222	0.60375	2012	7	31	39	43	41	201	-58.42883	45.36333	0	49	1318	50	4VSW
675	443	4083	NED1995227	31	NA	GADUS MORHUA	NA	0	0	0	0	1995	7	12	42	43	42.5	199	-59.2125	44.98417	0	49	1318	50	4VSW
676	443	7381	TEL2007745	175	10	GADUS MORHUA	COD(ATLANTIC)	2	0.2	2.108433735	0.210843373	2007	7	30	40	41	40.5	200	-58.9185	45.38067	0	49	1318	50	4VSW
677	443	2686	NED1987086	45	10	GADUS MORHUA	COD(ATLANTIC)	41	88	42.20588235	90.58823529	1987	7	18	45	45	45	198	-58.58333	45.46667	0	49	1318	50	4VSW
678	443	7383	TEL2007745	177	10	GADUS MORHUA	COD(ATLANTIC)	2	1.4	2	1.4	2007	7	30	39	41	40	200	-59.301	45.47517	0	49	1318	50	4VSW
679	443	6494	NED2010027	133	10	GADUS MORHUA	COD(ATLANTIC)	9	8.03	14.18918919	12.65990991	2010	7	24	43	46	44.5	201	-57.74633	45.22433	0	49	1318	50	4VSW
680	443	663	ATC1974226	68	10	GADUS MORHUA	COD(ATLANTIC)	4	12	6.363636364	19.09090909	1974	8	1	43	45	44	197	-58.38333	45.48333	0	49	1318	50	4VSW
681	443	115	ATC1970176	54	10	GADUS MORHUA	COD(ATLANTIC)	33	40	28.875	35	1970	7	28	39	44	41.5	197	-58.5	45.26667	0	49	1318	50	4VSW
682	443	2907	NED1988106	89	10	GADUS MORHUA	COD(ATLANTIC)	1	0	0.972222222	0	1988	7	26	44	48	46	198	-59.05	45.15	0	49	1318	50	4VSW
683	443	2220	NED1984032	73	10	GADUS MORHUA	COD(ATLANTIC)	56	57	65.33333333	66.5	1984	8	1	47	49	48	198	-59.76667	45.13333	0	49	1318	50	4VSW
684	443	509	ATC1973213	63	10	GADUS MORHUA	COD(ATLANTIC)	7	19	6.447368421	17.5	1973	7	31	45	45	45	197	-58.81667	45.08333	0	49	1318	50	4VSW
685	443	1808	HAM1982081	54	10	GADUS MORHUA	COD(ATLANTIC)	38	58	39.11764706	59.70588235	1982	7	27	44	49	46.5	198	-58.51667	45.26667	0	49	1318	50	4VSW
686	443	4315	NED1996247	96	NA	GADUS MORHUA	NA	0	0	0	0	1996	7	27	45	46	45.5	199	-59.49883	45.1565	0	49	1318	50	4VSW
687	443	5894	NED2005034	40	NA	GADUS MORHUA	NA	0	0	0	0	2005	7	18	34	35	34.5	200	-58.03883	45.09417	0	49	1318	50	4VSW
688	443	5274	NED2001037	51	10	GADUS MORHUA	COD(ATLANTIC)	2	1.81	2.083333333	1.885416667	2001	7	23	41	44	42.5	200	-58.72583	45.5315	0	49	1318	50	4VSW
689	443	5693	NED2003042	14	NA	GADUS MORHUA	NA	0	0	0	0	2003	7	23	43	56	49.5	200	-59.06967	45.096	0	49	1318	50	4VSW
690	443	943	ATC1976251	64	10	GADUS MORHUA	COD(ATLANTIC)	4	4	5	5	1976	8	3	41	42	41.5	197	-58.95	45.43333	0	49	1318	50	4VSW
691	443	7382	TEL2007745	176	NA	GADUS MORHUA	NA	0	0	0	0	2007	7	30	40	40	40	200	-58.92467	45.20367	0	49	1318	50	4VSW
692	443	236	ATC1971189	54	10	GADUS MORHUA	COD(ATLANTIC)	11	24	14.80769231	32.30769231	1971	7	19	45	46	45.5	197	-58.38333	45.5	0	49	1318	50	4VSW
693	443	1085	ATC1977266	39	10	GADUS MORHUA	COD(ATLANTIC)	4	7	3.888888889	6.805555556	1977	7	28	40	40	40	197	-58.8	45.3	0	49	1318	50	4VSW
694	443	1911	HAM1991231	82	NA	GADUS MORHUA	NA	0	0	0	0	1991	7	25	44	49	46.5	199	-59.33333	44.85467	0	49	1318	50	4VSW
695	443	5915	NED2005034	66	NA	GADUS MORHUA	NA	0	0	0	0	2005	7	20	40	42	41	200	-59.19817	44.94917	0	49	1318	50	4VSW
696	443	6521	NED2010027	162	NA	GADUS MORHUA	NA	0	0	0	0	2010	7	28	43	46	44.5	201	-59.08667	45.074	0	49	1318	50	4VSW
697	443	5065	NED2000431	60	NA	GADUS MORHUA	NA	0	0	0	0	2000	7	23	46	50	48	200	-59.09067	44.686	0	49	1318	50	4VSW
698	443	2346	NED1985049	47	10	GADUS MORHUA	COD(ATLANTIC)	665	909	684.5588235	935.7352941	1985	7	21	41	43	42	198	-58.65	45.4	0	49	1318	50	4VSW
699	443	2347	NED1985049	48	10	GADUS MORHUA	COD(ATLANTIC)	27	27	26.25	26.25	1985	7	21	35	36	35.5	198	-58.51667	45.28333	0	49	1318	50	4VSW
700	443	804	ATC1975237	56	10	GADUS MORHUA	COD(ATLANTIC)	7	20	8.75	25	1975	8	4	45	49	47	197	-58.21667	44.96667	0	49	1318	50	4VSW
701	443	5283	NED2001037	60	NA	GADUS MORHUA	NA	0	0	0	0	2001	7	24	39	41	40	200	-58.14383	45.23017	0	49	1318	50	4VSW
702	443	6294	NED2009027	128	NA	GADUS MORHUA	NA	0	0	0	0	2009	7	18	43	44	43.5	200	-59.2035	44.94767	0	49	1318	50	4VSW
703	443	2904	NED1988106	86	10	GADUS MORHUA	COD(ATLANTIC)	66	88	67.94117647	90.58823529	1988	7	26	40	43	41.5	198	-58.93333	45.4	0	49	1318	50	4VSW
704	443	117	ATC1970176	56	10	GADUS MORHUA	COD(ATLANTIC)	25	6	24.30555556	5.833333333	1970	7	28	39	39	39	197	-58.8	45.41667	0	49	1318	50	4VSW
705	443	2684	NED1987086	43	10	GADUS MORHUA	COD(ATLANTIC)	2	5	2.058823529	5.147058824	1987	7	18	43	64	53.5	198	-58.93333	45.3	0	49	1318	50	4VSW
706	443	2906	NED1988106	88	10	GADUS MORHUA	COD(ATLANTIC)	4	5	3.888888889	4.861111111	1988	7	26	42	49	45.5	198	-58.9	45.23333	0	49	1318	50	4VSW
707	443	1371	ATC1979293	56	10	GADUS MORHUA	COD(ATLANTIC)	16	16	16.47058824	16.47058824	1979	7	25	36	36	36	197	-58.08333	45.21667	0	49	1318	50	4VSW
708	443	643	ATC1974226	47	NA	GADUS MORHUA	NA	0	0	0	0	1974	7	29	42	50	46	197	-59.05	44.93333	0	49	1318	50	4VSW
709	443	642	ATC1974226	46	10	GADUS MORHUA	COD(ATLANTIC)	5	10	6.25	12.5	1974	7	29	40	40	40	197	-58.85	45.11667	0	49	1318	50	4VSW
710	443	2538	NED1986066	70	NA	GADUS MORHUA	NA	0	0	0	0	1986	7	28	42	48	45	198	-58.63333	45.18333	0	49	1318	50	4VSW
711	443	640	ATC1974226	44	10	GADUS MORHUA	COD(ATLANTIC)	1	0	0.972222222	0	1974	7	29	39	39	39	197	-59.28333	45.46667	0	49	1318	50	4VSW
712	443	4476	NED1997734	31	NA	GADUS MORHUA	NA	0	0	0	0	1997	7	24	86	119	102.5	199	-59.945	44.72	0	49	1318	50	4VSW
713	443	7135	TEL2004530	37	NA	GADUS MORHUA	NA	0	0	0	0	2004	7	21	48	50	49	200	-59.01167	44.895	0	49	1318	50	4VSW
714	443	2905	NED1988106	87	10	GADUS MORHUA	COD(ATLANTIC)	4	1	4.117647059	1.029411765	1988	7	26	42	43	42.5	198	-58.85	45.28333	0	49	1318	50	4VSW
715	443	1086	ATC1977266	40	10	GADUS MORHUA	COD(ATLANTIC)	6	8	5.833333333	7.777777778	1977	7	28	45	46	45.5	197	-58.56667	45.03333	0	49	1318	50	4VSW
716	443	6084	NED2006036	15	NA	GADUS MORHUA	NA	0	0	0	0	2006	7	22	40	49	44.5	200	-59.57417	45.30183	0	49	1318	50	4VSW
717	443	3899	NED1994222	43	NA	GADUS MORHUA	NA	0	0	0	0	1994	7	22	41	44	42.5	199	-58.79217	45.27683	0	49	1318	50	4VSW
718	443	2047	NED1983013	39	NA	GADUS MORHUA	NA	0	0	0	0	1983	7	23	43	47	45	198	-59.86667	44.7	0	49	1318	50	4VSW
719	443	2707	NED1987086	67	10	GADUS MORHUA	COD(ATLANTIC)	6	3	6.5625	3.28125	1987	7	20	46	83	64.5	198	-58.88333	44.68333	0	49	1318	50	4VSW
720	443	6952	NED2012022	161	NA	GADUS MORHUA	NA	0	0	0	0	2012	7	27	40	42	41	201	-59.5775	45.28167	0	49	1318	50	4VSW
721	443	1814	HAM1982081	60	10	GADUS MORHUA	COD(ATLANTIC)	12	27	11.66666667	26.25	1982	7	27	48	49	48.5	198	-58.05	45.55	0	49	1318	50	4VSW
722	443	2050	NED1983013	43	10	GADUS MORHUA	COD(ATLANTIC)	10	26	10.9375	28.4375	1983	7	23	43	45	44	198	-59.41667	45.16667	0	49	1318	50	4VSW
723	443	6977	NED2012022	188	10	GADUS MORHUA	COD(ATLANTIC)	1	0.024	1.005747126	0.024137931	2012	7	30	43	48	45.5	201	-58.7795	45.20083	0	49	1318	50	4VSW
724	443	3757	NED1993190	97	NA	GADUS MORHUA	NA	0	0	0	0	1993	7	31	42	45	43.5	199	-59.371	45.17783	0	49	1318	50	4VSW
725	443	1642	ATC1981322	41	NA	GADUS MORHUA	NA	0	0	0	0	1981	7	21	50	41	45.5	198	-59.18333	45.15	0	49	1318	50	4VSW
726	443	2539	NED1986066	71	NA	GADUS MORHUA	NA	0	0	0	0	1986	7	28	42	42	42	198	-58.66667	45.15	0	49	1318	50	4VSW
727	443	4646	NED1998832	22	10	GADUS MORHUA	COD(ATLANTIC)	1	0.01	0.988700565	0.009887006	1998	7	23	46	47	46.5	199	-58.45183	45.48133	0	49	1318	50	4VSW
728	443	116	ATC1970176	55	10	GADUS MORHUA	COD(ATLANTIC)	10	6	8.75	5.25	1970	7	28	41	43	42	197	-58.75	45.1	0	49	1318	50	4VSW
729	443	4645	NED1998832	21	NA	GADUS MORHUA	NA	0	0	0	0	1998	7	22	40	45	42.5	199	-58.60833	45.26933	0	49	1318	50	4VSW
730	443	1484	ATC1980307	37	10	GADUS MORHUA	COD(ATLANTIC)	4	6	4.666666667	7	1980	7	21	43	50	46.5	198	-59.8	45.21667	0	49	1318	50	4VSW
731	443	7516	TEM2008830	133	10	GADUS MORHUA	COD(ATLANTIC)	2	1.045	1.988636364	1.0390625	2008	7	23	45	52	48.5	200	-59.0385	45.09533	0	49	1318	50	4VSW
732	443	235	ATC1971189	53	10	GADUS MORHUA	COD(ATLANTIC)	43	31	41.80555556	30.13888889	1971	7	19	46	49	47.5	197	-58.01667	45.25	0	49	1318	50	4VSW
733	443	7517	TEM2008830	134	10	GADUS MORHUA	COD(ATLANTIC)	6	16.8	6	16.8	2008	7	24	47	56	51.5	200	-59.14533	45.184	0	49	1318	50	4VSW
734	443	3064	NED1989124	59	NA	GADUS MORHUA	NA	0	0	0	0	1989	7	25	42	44	43	198	-58.6	45.11667	0	49	1318	50	4VSW
735	443	1485	ATC1980307	39	10	GADUS MORHUA	COD(ATLANTIC)	3	0	2.916666667	0	1980	7	21	45	55	50	198	-58.88333	45.06667	0	49	1318	50	4VSW
736	443	5895	NED2005034	42	10	GADUS MORHUA	COD(ATLANTIC)	2	0.86	2.034883721	0.875	2005	7	18	54	57	55.5	200	-58.2135	45.0125	0	49	1318	50	4VSW
737	444	3880	NED1994222	23	NA	GADUS MORHUA	NA	0	0	0	0	1994	7	20	77	79	78	199	-59.8855	45.03567	51	100	3925	100	4VSW
738	444	3755	NED1993190	95	10	GADUS MORHUA	COD(ATLANTIC)	10	9	10.1744186	9.156976744	1993	7	31	77	94	85.5	199	-59.62983	45.67067	51	100	3925	100	4VSW
739	444	3027	NED1989124	21	NA	GADUS MORHUA	NA	0	0	0	0	1989	7	21	51	63	57	198	-59.48333	45	51	100	3925	100	4VSW
740	444	3030	NED1989124	24	10	GADUS MORHUA	COD(ATLANTIC)	30	22	30.88235294	22.64705882	1989	7	22	59	64	61.5	198	-59.98333	45.66667	51	100	3925	100	4VSW
741	444	3029	NED1989124	23	10	GADUS MORHUA	COD(ATLANTIC)	9	20	9.264705882	20.58823529	1989	7	22	79	81	80	198	-59.85	45.35	51	100	3925	100	4VSW
742	444	3756	NED1993190	96	NA	GADUS MORHUA	NA	0	0	0	0	1993	7	31	45	82	63.5	199	-59.158	45.33133	51	100	3925	100	4VSW
743	444	3270	NED1990140	47	NA	GADUS MORHUA	NA	0	0	0	0	1990	7	28	75	86	80.5	199	-58.1945	44.87933	51	100	3925	100	4VSW
744	444	2689	NED1987086	48	10	GADUS MORHUA	COD(ATLANTIC)	83	126	85.44117647	129.7058824	1987	7	19	60	75	67.5	198	-57.88333	45.45	51	100	3925	100	4VSW
745	444	2908	NED1988106	90	NA	GADUS MORHUA	NA	0	0	0	0	1988	7	26	59	67	63	198	-59.63333	45.1	51	100	3925	100	4VSW
746	444	3759	NED1993190	99	NA	GADUS MORHUA	NA	0	0	0	0	1993	7	31	54	68	61	199	-59.72917	45.13317	51	100	3925	100	4VSW
747	444	3902	NED1994222	46	NA	GADUS MORHUA	NA	0	0	0	0	1994	7	22	77	80	78.5	199	-59.8185	45.34683	51	100	3925	100	4VSW
748	444	6290	NED2009027	124	NA	GADUS MORHUA	NA	0	0	0	0	2009	7	17	57	60	58.5	200	-59.41983	44.69117	51	100	3925	100	4VSW
749	444	1082	ATC1977266	36	10	GADUS MORHUA	COD(ATLANTIC)	8	11	7.777777778	10.69444444	1977	7	27	80	90	85	197	-59.53333	45.66667	51	100	3925	100	4VSW
750	444	3555	NED1992174	87	NA	GADUS MORHUA	NA	0	0	0	0	1992	7	15	71	80	75.5	199	-59.87283	44.84433	51	100	3925	100	4VSW
751	444	4489	NED1997734	44	NA	GADUS MORHUA	NA	0	0	0	0	1997	7	25	124	126	125	199	-59.17783	44.7795	51	100	3925	100	4VSW
752	444	5697	NED2003042	18	NA	GADUS MORHUA	NA	0	0	0	0	2003	7	23	63	65	64	200	-59.35417	45.81967	51	100	3925	100	4VSW
753	444	5091	NED2000431	87	10	GADUS MORHUA	COD(ATLANTIC)	13	16.89	12.92613636	16.79403409	2000	7	25	87	98	92.5	200	-58.98717	45.88317	51	100	3925	100	4VSW
754	444	2687	NED1987086	46	10	GADUS MORHUA	COD(ATLANTIC)	54	90	67.5	112.5	1987	7	19	82	90	86	198	-58.08333	45.68333	51	100	3925	100	4VSW
755	444	1230	ATC1978280	54	10	GADUS MORHUA	COD(ATLANTIC)	58	46	53.42105263	42.36842105	1978	7	30	68	68	68	197	-58.3	45.75	51	100	3925	100	4VSW
756	444	3028	NED1989124	22	10	GADUS MORHUA	COD(ATLANTIC)	26	51	25.27777778	49.58333333	1989	7	22	84	87	85.5	198	-59.96667	45.31667	51	100	3925	100	4VSW
757	444	1377	ATC1979293	62	10	GADUS MORHUA	COD(ATLANTIC)	73	121	49.13461538	81.44230769	1979	7	26	86	86	86	197	-58.41667	45.88333	51	100	3925	100	4VSW
758	444	6087	NED2006036	18	10	GADUS MORHUA	COD(ATLANTIC)	7	2.99	7.205882353	3.077941176	2006	7	23	72	74	73	200	-59.498	45.73133	51	100	3925	100	4VSW
759	444	1081	ATC1977266	35	10	GADUS MORHUA	COD(ATLANTIC)	27	52	24.86842105	47.89473684	1977	7	27	77	99	88	197	-59.85	45.41667	51	100	3925	100	4VSW
760	444	2051	NED1983013	44	10	GADUS MORHUA	COD(ATLANTIC)	11	14	10.69444444	13.61111111	1983	7	23	56	63	59.5	198	-59.2	45.21667	51	100	3925	100	4VSW
761	444	2662	NED1987086	20	10	GADUS MORHUA	COD(ATLANTIC)	8	6	8.235294118	6.176470588	1987	7	16	75	76	75.5	198	-59.68333	45.38333	51	100	3925	100	4VSW
762	444	5248	NED2001037	24	NA	GADUS MORHUA	NA	0	0	0	0	2001	7	20	78	79	78.5	200	-59.82167	45.47483	51	100	3925	100	4VSW
763	444	6948	NED2012022	157	NA	GADUS MORHUA	NA	0	0	0	0	2012	7	27	61	66	63.5	201	-59.8005	45.08933	51	100	3925	100	4VSW
764	444	2713	NED1987086	74	10	GADUS MORHUA	COD(ATLANTIC)	243	390	250.1470588	401.4705882	1987	7	21	55	95	75	198	-59.6	45.05	51	100	3925	100	4VSW
765	444	1811	HAM1982081	57	10	GADUS MORHUA	COD(ATLANTIC)	141	245	145.1470588	252.2058824	1982	7	27	61	85	73	198	-58.95	45.45	51	100	3925	100	4VSW
766	444	2052	NED1983013	45	10	GADUS MORHUA	COD(ATLANTIC)	23	73	23.67647059	75.14705882	1983	7	23	70	113	91.5	198	-58.73333	44.78333	51	100	3925	100	4VSW
767	444	372	ATC1972201	67	10	GADUS MORHUA	COD(ATLANTIC)	3	8	2.763157895	7.368421053	1972	7	14	60	62	61	197	-59.3	45.36667	51	100	3925	100	4VSW
768	444	5097	NED2000431	94	NA	GADUS MORHUA	NA	0	0	0	0	2000	7	26	75	77	76	200	-59.87433	45.08117	51	100	3925	100	4VSW
769	444	6722	NED2011025	182	NA	GADUS MORHUA	NA	0	0	0	0	2011	7	29	49	52	50.5	201	-59.21483	45.08317	51	100	3925	100	4VSW
770	444	2208	NED1984032	61	10	GADUS MORHUA	COD(ATLANTIC)	647	616	629.0277778	598.8888889	1984	7	31	72	75	73.5	198	-59	45.53333	51	100	3925	100	4VSW
771	444	1916	HAM1991231	87	NA	GADUS MORHUA	NA	0	0	0	0	1991	7	26	57	59	58	199	-59.19483	45.468	51	100	3925	100	4VSW
772	444	2909	NED1988106	91	10	GADUS MORHUA	COD(ATLANTIC)	3	0	3.088235294	0	1988	7	26	69	80	74.5	198	-59.76667	45.03333	51	100	3925	100	4VSW
773	444	1914	HAM1991231	85	10	GADUS MORHUA	COD(ATLANTIC)	2	1	2.058823529	1.029411765	1991	7	26	63	65	64	199	-59.48333	45.05367	51	100	3925	100	4VSW
774	444	1915	HAM1991231	86	NA	GADUS MORHUA	NA	0	0	0	0	1991	7	26	62	72	67	199	-59.5925	45.33117	51	100	3925	100	4VSW
775	444	5715	NED2003042	37	10	GADUS MORHUA	COD(ATLANTIC)	25	16.51	25.43604651	16.79796512	2003	7	25	70	70	70	200	-58.52233	45.752	51	100	3925	100	4VSW
776	444	3048	NED1989124	43	10	GADUS MORHUA	COD(ATLANTIC)	39	74	40.14705882	76.17647059	1989	7	24	39	63	51	198	-57.9	45.18333	51	100	3925	100	4VSW
777	444	6083	NED2006036	14	NA	GADUS MORHUA	NA	0	0	0	0	2006	7	22	80	82	81	200	-59.88833	45.3575	51	100	3925	100	4VSW
778	444	2682	NED1987086	41	10	GADUS MORHUA	COD(ATLANTIC)	241	211	248.0882353	217.2058824	1987	7	18	65	87	76	198	-59.11667	45.55	51	100	3925	100	4VSW
779	444	3896	NED1994222	39	NA	GADUS MORHUA	NA	0	0	0	0	1994	7	22	69	71	70	199	-58.92417	44.95667	51	100	3925	100	4VSW
780	444	2370	NED1985049	73	10	GADUS MORHUA	COD(ATLANTIC)	129	127	132.7941176	130.7352941	1985	7	24	81	91	86	198	-59.2	45.76667	51	100	3925	100	4VSW
781	444	6299	NED2009027	133	10	GADUS MORHUA	COD(ATLANTIC)	15	12.38	14.91477273	12.30965909	2009	7	19	79	101	90	200	-59.64667	45.64783	51	100	3925	100	4VSW
782	444	3760	NED1993190	100	NA	GADUS MORHUA	NA	0	0	0	0	1993	7	31	80	86	83	199	-59.86933	45.30167	51	100	3925	100	4VSW
783	444	5249	NED2001037	25	NA	GADUS MORHUA	NA	0	0	0	0	2001	7	20	84	86	85	200	-59.88267	45.61367	51	100	3925	100	4VSW
784	444	3552	NED1992174	84	10	GADUS MORHUA	COD(ATLANTIC)	7	9	6.805555556	8.75	1992	7	15	74	91	82.5	199	-59.97983	45.21283	51	100	3925	100	4VSW
785	444	641	ATC1974226	45	10	GADUS MORHUA	COD(ATLANTIC)	3	5	3.5	5.833333333	1974	7	29	57	67	62	197	-59	45.26667	51	100	3925	100	4VSW
786	444	1079	ATC1977266	33	10	GADUS MORHUA	COD(ATLANTIC)	2	3	1.666666667	2.5	1977	7	27	60	64	62	197	-59.4	45.3	51	100	3925	100	4VSW
787	444	7518	TEM2008830	136	NA	GADUS MORHUA	NA	0	0	0	0	2008	7	24	51	72	61.5	200	-59.50983	45.3715	51	100	3925	100	4VSW
788	444	3529	NED1992174	60	10	GADUS MORHUA	COD(ATLANTIC)	5	4	7.291666667	5.833333333	1992	7	12	80	100	90	199	-58.895	45.5165	51	100	3925	100	4VSW
789	444	6326	NED2009027	163	NA	GADUS MORHUA	NA	0	0	0	0	2009	7	22	70	74	72	200	-58.43983	44.94283	51	100	3925	100	4VSW
790	444	3758	NED1993190	98	NA	GADUS MORHUA	NA	0	0	0	0	1993	7	31	55	76	65.5	199	-59.4815	45.10033	51	100	3925	100	4VSW
791	444	1806	HAM1982081	52	10	GADUS MORHUA	COD(ATLANTIC)	7	13	6.805555556	12.63888889	1982	7	26	65	79	72	198	-58.3	44.96667	51	100	3925	100	4VSW
792	444	2534	NED1986066	66	10	GADUS MORHUA	COD(ATLANTIC)	22	17	22.64705882	17.5	1986	7	28	73	100	86.5	198	-59.86667	45.51667	51	100	3925	100	4VSW
793	444	1214	ATC1978280	38	10	GADUS MORHUA	COD(ATLANTIC)	11	16	12.03125	17.5	1978	7	28	62	112	87	197	-58.45	44.81667	51	100	3925	100	4VSW
794	444	1090	ATC1977266	45	10	GADUS MORHUA	COD(ATLANTIC)	26	63	25.27777778	61.25	1977	7	29	80	90	85	197	-58.66667	45.96667	51	100	3925	100	4VSW
795	444	5866	NED2005034	12	10	GADUS MORHUA	COD(ATLANTIC)	1	1.8	1	1.8	2005	7	15	50	55	52.5	200	-59.82983	45.7645	51	100	3925	100	4VSW
796	444	3277	NED1990140	55	10	GADUS MORHUA	COD(ATLANTIC)	3	3	2.916666667	2.916666667	1990	7	29	66	71	68.5	199	-58.52733	45.16967	51	100	3925	100	4VSW
797	444	5505	NED2002040	65	NA	GADUS MORHUA	NA	0	0	0	0	2002	7	26	74	76	75	200	-58.38117	45.193	51	100	3925	100	4VSW
798	444	4647	NED1998832	23	NA	GADUS MORHUA	NA	0	0	0	0	1998	7	23	62	66	64	199	-58.42683	45.55983	51	100	3925	100	4VSW
799	444	639	ATC1974226	43	10	GADUS MORHUA	COD(ATLANTIC)	6	15	5.833333333	14.58333333	1974	7	29	85	95	90	197	-59.95	45.4	51	100	3925	100	4VSW
800	444	3754	NED1993190	94	10	GADUS MORHUA	COD(ATLANTIC)	5	4	5.116959064	4.093567251	1993	7	31	75	81	78	199	-59.32867	45.7755	51	100	3925	100	4VSW
801	444	4283	NED1996247	57	NA	GADUS MORHUA	NA	0	0	0	0	1996	7	24	93	102	97.5	199	-58.79883	45.63517	51	100	3925	100	4VSW
802	444	5716	NED2003042	38	10	GADUS MORHUA	COD(ATLANTIC)	52	25.32	52.90697674	25.76162791	2003	7	25	83	86	84.5	200	-58.28367	45.843	51	100	3925	100	4VSW
803	444	5718	NED2003042	40	10	GADUS MORHUA	COD(ATLANTIC)	14	6.25	14.16184971	6.322254335	2003	7	26	76	79	77.5	200	-58.1335	45.64683	51	100	3925	100	4VSW
804	444	6727	NED2011025	187	10	GADUS MORHUA	COD(ATLANTIC)	1	0.143	1	0.143	2011	7	29	66	87	76.5	201	-59.87167	45.2245	51	100	3925	100	4VSW
805	444	6726	NED2011025	186	NA	GADUS MORHUA	NA	0	0	0	0	2011	7	29	52	83	67.5	201	-59.43233	45.38933	51	100	3925	100	4VSW
806	444	1508	ATC1980307	62	10	GADUS MORHUA	COD(ATLANTIC)	10	2	8.75	1.75	1980	7	24	66	73	69.5	198	-58.48333	45.21667	51	100	3925	100	4VSW
807	444	6729	NED2011025	189	10	GADUS MORHUA	COD(ATLANTIC)	6	3.47	5.833333333	3.373611111	2011	7	29	74	82	78	201	-59.73983	45.6675	51	100	3925	100	4VSW
808	444	1829	HAM1982081	75	10	GADUS MORHUA	COD(ATLANTIC)	4	0	4.117647059	0	1982	7	29	53	54	53.5	198	-59.48333	45.11667	51	100	3925	100	4VSW
809	444	6975	NED2012022	186	10	GADUS MORHUA	COD(ATLANTIC)	3	1.204	3.201219512	1.284756098	2012	7	30	73	81	77	201	-58.65483	45.549	51	100	3925	100	4VSW
810	444	6327	NED2009027	164	NA	GADUS MORHUA	NA	0	0	0	0	2009	7	22	72	78	75	200	-58.568	44.95017	51	100	3925	100	4VSW
811	444	6086	NED2006036	17	10	GADUS MORHUA	COD(ATLANTIC)	2	0.32	1.966292135	0.314606742	2006	7	23	75	79	77	200	-59.78883	45.67033	51	100	3925	100	4VSW
812	444	2080	NED1983013	73	10	GADUS MORHUA	COD(ATLANTIC)	42	65	40.83333333	63.19444444	1983	7	27	82	83	82.5	198	-59.86667	45.38333	51	100	3925	100	4VSW
813	444	1340	ATC1979293	25	10	GADUS MORHUA	COD(ATLANTIC)	24	44	26.25	48.125	1979	7	22	76	80	78	197	-59.88333	45.03333	51	100	3925	100	4VSW
814	444	2683	NED1987086	42	10	GADUS MORHUA	COD(ATLANTIC)	117	149	120.4411765	153.3823529	1987	7	18	68	83	75.5	198	-59.05	45.5	51	100	3925	100	4VSW
815	444	5096	NED2000431	92	NA	GADUS MORHUA	NA	0	0	0	0	2000	7	25	62	63	62.5	200	-59.482	45.375	51	100	3925	100	4VSW
816	444	1827	HAM1982081	73	10	GADUS MORHUA	COD(ATLANTIC)	40	83	46.66666667	96.83333333	1982	7	29	71	73	72	198	-59.15	45.85	51	100	3925	100	4VSW
817	444	1336	ATC1979293	21	10	GADUS MORHUA	COD(ATLANTIC)	13	46	13.38235294	47.35294118	1979	7	21	67	74	70.5	197	-59.8	45.38333	51	100	3925	100	4VSW
818	444	512	ATC1973213	66	10	GADUS MORHUA	COD(ATLANTIC)	16	22	14.73684211	20.26315789	1973	8	1	70	70	70	197	-59.4	45.56667	51	100	3925	100	4VSW
819	444	3549	NED1992174	81	10	GADUS MORHUA	COD(ATLANTIC)	5	3	4.861111111	2.916666667	1992	7	15	59	71	65	199	-59.60567	45.76567	51	100	3925	100	4VSW
820	444	4882	NED1999929	73	10	GADUS MORHUA	COD(ATLANTIC)	26	9.9	26.14942529	9.956896552	1999	7	27	63	71	67	199	-58.10783	45.67767	51	100	3925	100	4VSW
821	444	6297	NED2009027	131	10	GADUS MORHUA	COD(ATLANTIC)	16	18.87	20.58823529	24.28125	2009	7	18	72	83	77.5	200	-59.03433	45.4785	51	100	3925	100	4VSW
822	444	4641	NED1998832	16	NA	GADUS MORHUA	NA	0	0	0	0	1998	7	22	59	60	59.5	199	-59.751	45.12967	51	100	3925	100	4VSW
823	444	1080	ATC1977266	34	10	GADUS MORHUA	COD(ATLANTIC)	107	147	124.8333333	171.5	1977	7	27	68	80	74	197	-59.73333	45.38333	51	100	3925	100	4VSW
824	444	2903	NED1988106	85	10	GADUS MORHUA	COD(ATLANTIC)	152	199	156.4705882	204.8529412	1988	7	26	67	79	73	198	-59.78333	45.48333	51	100	3925	100	4VSW
825	444	7515	TEM2008830	132	NA	GADUS MORHUA	NA	0	0	0	0	2008	7	23	60	62	61	200	-58.87717	45.01367	51	100	3925	100	4VSW
826	444	637	ATC1974226	41	10	GADUS MORHUA	COD(ATLANTIC)	9	11	9.264705882	11.32352941	1974	7	28	76	81	78.5	197	-59.9	45.68333	51	100	3925	100	4VSW
827	444	7519	TEM2008830	137	10	GADUS MORHUA	COD(ATLANTIC)	1	0.382	1.029411765	0.393235294	2008	7	24	77	81	79	200	-59.75717	45.7195	51	100	3925	100	4VSW
828	444	7534	TEM2008830	152	10	GADUS MORHUA	COD(ATLANTIC)	2	0.4	1.944444444	0.388888889	2008	7	26	66	71	68.5	200	-58.11017	45.66817	51	100	3925	100	4VSW
829	444	1826	HAM1982081	72	10	GADUS MORHUA	COD(ATLANTIC)	19	17	20.78125	18.59375	1982	7	29	71	73	72	198	-59.06667	45.88333	51	100	3925	100	4VSW
830	444	2193	NED1984032	46	10	GADUS MORHUA	COD(ATLANTIC)	13	28	16.25	35	1984	7	29	61	68	64.5	198	-58.41667	44.98333	51	100	3925	100	4VSW
831	444	119	ATC1970176	58	10	GADUS MORHUA	COD(ATLANTIC)	75	101	82.03125	110.46875	1970	7	28	60	71	65.5	197	-58.06667	45.6	51	100	3925	100	4VSW
832	444	1337	ATC1979293	22	10	GADUS MORHUA	COD(ATLANTIC)	12	32	12.35294118	32.94117647	1979	7	21	57	60	58.5	197	-59.75	45.73333	51	100	3925	100	4VSW
833	444	3275	NED1990140	52	10	GADUS MORHUA	COD(ATLANTIC)	34	45	35	46.32352941	1990	7	29	78	81	79.5	199	-58.10583	45.37033	51	100	3925	100	4VSW
834	444	5865	NED2005034	11	10	GADUS MORHUA	COD(ATLANTIC)	2	3.96	2	3.96	2005	7	15	85	87	86	200	-59.95767	45.621	51	100	3925	100	4VSW
835	444	6513	NED2010027	154	10	GADUS MORHUA	COD(ATLANTIC)	18	11.2	18.31395349	11.39534884	2010	7	26	81	87	84	201	-58.382	45.2305	51	100	3925	100	4VSW
836	444	6719	NED2011025	179	NA	GADUS MORHUA	NA	0	0	0	0	2011	7	28	55	58	56.5	201	-59.45217	44.8975	51	100	3925	100	4VSW
837	444	4293	NED1996247	67	NA	GADUS MORHUA	NA	0	0	0	0	1996	7	25	58	65	61.5	199	-58.3455	44.99417	51	100	3925	100	4VSW
838	444	5506	NED2002040	66	10	GADUS MORHUA	COD(ATLANTIC)	1	0.73	0.921052632	0.672368421	2002	7	26	71	80	75.5	200	-58.4305	45.08033	51	100	3925	100	4VSW
839	444	3525	NED1992174	56	NA	GADUS MORHUA	NA	0	0	0	0	1992	7	12	65	74	69.5	199	-58.8995	44.98633	51	100	3925	100	4VSW
840	444	6316	NED2009027	153	10	GADUS MORHUA	COD(ATLANTIC)	9	7.34	10.78767123	8.797945205	2009	7	21	92	97	94.5	200	-59.01867	45.84567	51	100	3925	100	4VSW
841	444	6103	NED2006036	34	10	GADUS MORHUA	COD(ATLANTIC)	3	1.07	4.449152542	1.586864407	2006	7	25	51	67	59	200	-58.45817	45.92717	51	100	3925	100	4VSW
842	444	644	ATC1974226	48	10	GADUS MORHUA	COD(ATLANTIC)	41	71	44.84375	77.65625	1974	7	29	54	56	55	197	-58.45	45.05	51	100	3925	100	4VSW
843	444	1087	ATC1977266	41	10	GADUS MORHUA	COD(ATLANTIC)	2	1	2.916666667	1.458333333	1977	7	28	56	61	58.5	197	-58.43333	44.98333	51	100	3925	100	4VSW
844	444	5511	NED2002040	71	10	GADUS MORHUA	COD(ATLANTIC)	9	4.8	9	4.8	2002	7	26	75	77	76	200	-58.12033	45.72567	51	100	3925	100	4VSW
845	444	7168	TEL2004530	73	10	GADUS MORHUA	COD(ATLANTIC)	56	36.1	55.36723164	35.6920904	2004	7	25	83	87	85	200	-58.06283	45.65283	51	100	3925	100	4VSW
846	444	5266	NED2001037	43	10	GADUS MORHUA	COD(ATLANTIC)	123	79.41	118.9226519	76.77762431	2001	7	22	64	65	64.5	200	-58.86417	45.97933	51	100	3925	100	4VSW
847	444	6728	NED2011025	188	10	GADUS MORHUA	COD(ATLANTIC)	7	2.7	6.843575419	2.639664804	2011	7	29	74	87	80.5	201	-59.88867	45.55683	51	100	3925	100	4VSW
848	444	4708	NED1998832	95	NA	GADUS MORHUA	NA	0	0	0	0	1998	7	29	59	60	59.5	199	-59.70767	44.6635	51	100	3925	100	4VSW
849	444	2158	NED1984032	11	10	GADUS MORHUA	COD(ATLANTIC)	53	33	54.55882353	33.97058824	1984	7	25	60	62	61	198	-59.71667	44.7	51	100	3925	100	4VSW
850	444	6976	NED2012022	187	10	GADUS MORHUA	COD(ATLANTIC)	15	5.76	15.0862069	5.793103448	2012	7	30	76	82	79	201	-58.70283	45.39733	51	100	3925	100	4VSW
851	444	1512	ATC1980307	66	10	GADUS MORHUA	COD(ATLANTIC)	58	115	59.70588235	118.3823529	1980	7	24	68	80	74	198	-58.33333	45.88333	51	100	3925	100	4VSW
852	444	2079	NED1983013	72	10	GADUS MORHUA	COD(ATLANTIC)	17	24	15.65789474	22.10526316	1983	7	27	73	75	74	198	-59.66667	45.51667	51	100	3925	100	4VSW
853	444	505	ATC1973213	59	10	GADUS MORHUA	COD(ATLANTIC)	11	12	9.625	10.5	1973	7	31	69	80	74.5	197	-58.25	45.31667	51	100	3925	100	4VSW
854	444	1225	ATC1978280	49	10	GADUS MORHUA	COD(ATLANTIC)	9	10	8.75	9.722222222	1978	7	29	52	53	52.5	197	-59.21667	45.38333	51	100	3925	100	4VSW
855	444	6724	NED2011025	184	NA	GADUS MORHUA	NA	0	0	0	0	2011	7	29	56	56	56	201	-59.18367	45.24233	51	100	3925	100	4VSW
856	444	6725	NED2011025	185	10	GADUS MORHUA	COD(ATLANTIC)	2	2.88	2	2.88	2011	7	29	48	49	48.5	201	-59.156	45.30767	51	100	3925	100	4VSW
857	444	4881	NED1999929	72	10	GADUS MORHUA	COD(ATLANTIC)	8	6.75	7.650273224	6.454918033	1999	7	27	57	70	63.5	199	-58.21233	45.34583	51	100	3925	100	4VSW
858	444	4639	NED1998832	14	NA	GADUS MORHUA	NA	0	0	0	0	1998	7	22	80	85	82.5	199	-59.88833	45.29017	51	100	3925	100	4VSW
859	444	4640	NED1998832	15	NA	GADUS MORHUA	NA	0	0	0	0	1998	7	22	62	71	66.5	199	-59.82383	45.11367	51	100	3925	100	4VSW
860	444	5893	NED2005034	39	10	GADUS MORHUA	COD(ATLANTIC)	2	0.825	2	0.825	2005	7	18	75	81	78	200	-58.3485	45.17717	51	100	3925	100	4VSW
861	444	4313	NED1996247	94	NA	GADUS MORHUA	NA	0	0	0	0	1996	7	27	65	66	65.5	199	-59.90733	44.7445	51	100	3925	100	4VSW
862	444	1523	ATC1980307	77	10	GADUS MORHUA	COD(ATLANTIC)	3	2	2.916666667	1.944444444	1980	7	25	64	81	72.5	198	-59.48333	45.78333	51	100	3925	100	4VSW
863	444	1077	ATC1977266	31	10	GADUS MORHUA	COD(ATLANTIC)	1	0	1.166666667	0	1977	7	27	45	57	51	197	-60	44.63333	51	100	3925	100	4VSW
864	444	3550	NED1992174	82	NA	GADUS MORHUA	NA	0	0	0	0	1992	7	15	68	94	81	199	-59.5675	45.48333	51	100	3925	100	4VSW
865	444	5696	NED2003042	17	10	GADUS MORHUA	COD(ATLANTIC)	25	17.62	25.88757396	18.24556213	2003	7	23	64	67	65.5	200	-59.15867	45.883	51	100	3925	100	4VSW
866	444	5692	NED2003042	13	NA	GADUS MORHUA	NA	0	0	0	0	2003	7	23	51	64	57.5	200	-59.202	45.26267	51	100	3925	100	4VSW
867	444	6105	NED2006036	36	10	GADUS MORHUA	COD(ATLANTIC)	3	1.76	3.106508876	1.822485207	2006	7	25	59	63	61	200	-58.63017	45.57733	51	100	3925	100	4VSW
868	444	638	ATC1974226	42	10	GADUS MORHUA	COD(ATLANTIC)	8	20	7	17.5	1974	7	29	78	84	81	197	-59.85	45.51667	51	100	3925	100	4VSW
869	444	102	ATC1970176	40	10	GADUS MORHUA	COD(ATLANTIC)	11	11	10.13157895	10.13157895	1970	7	25	65	98	81.5	197	-59.86667	44.75	51	100	3925	100	4VSW
870	444	6106	NED2006036	37	NA	GADUS MORHUA	NA	0	0	0	0	2006	7	25	60	80	70	200	-58.96283	45.44467	51	100	3925	100	4VSW
871	444	6110	NED2006036	41	10	GADUS MORHUA	COD(ATLANTIC)	2	0.54	2.173913043	0.586956522	2006	7	26	67	75	71	200	-57.9755	45.31317	51	100	3925	100	4VSW
872	444	1213	ATC1978280	37	10	GADUS MORHUA	COD(ATLANTIC)	1	4	0.972222222	3.888888889	1978	7	28	48	100	74	197	-58.48333	44.91667	51	100	3925	100	4VSW
873	444	5094	NED2000431	90	10	GADUS MORHUA	COD(ATLANTIC)	36	36.89	35	35.86527778	2000	7	25	90	91	90.5	200	-59.34283	45.73033	51	100	3925	100	4VSW
874	444	2342	NED1985049	43	10	GADUS MORHUA	COD(ATLANTIC)	110	91	106.9444444	88.47222222	1985	7	21	74	110	92	198	-58.91667	44.7	51	100	3925	100	4VSW
875	444	6954	NED2012022	163	10	GADUS MORHUA	COD(ATLANTIC)	7	2.48	7.24852071	2.568047337	2012	7	27	64	74	69	201	-59.57267	45.48233	51	100	3925	100	4VSW
876	444	4086	NED1995227	34	NA	GADUS MORHUA	NA	0	0	0	0	1995	7	13	60	65	62.5	199	-59.54717	45.77283	51	100	3925	100	4VSW
877	444	5868	NED2005034	14	10	GADUS MORHUA	COD(ATLANTIC)	3	2.6	3	2.6	2005	7	15	104	108	106	200	-59.49217	45.78933	51	100	3925	100	4VSW
878	444	3524	NED1992174	55	10	GADUS MORHUA	COD(ATLANTIC)	10	12	9.722222222	11.66666667	1992	7	12	58	70	64	199	-58.27717	45.108	51	100	3925	100	4VSW
879	444	4088	NED1995227	36	10	GADUS MORHUA	COD(ATLANTIC)	17	17.98	17.5	18.50882353	1995	7	13	91	96	93.5	199	-59.08783	45.81833	51	100	3925	100	4VSW
880	444	6756	NED2011025	218	10	GADUS MORHUA	COD(ATLANTIC)	17	6.35	17.29651163	6.460755814	2011	8	1	65	72	68.5	201	-57.886	45.4525	51	100	3925	100	4VSW
881	444	7331	TEL2007745	124	10	GADUS MORHUA	COD(ATLANTIC)	2	0.444	2	0.444	2007	7	24	67	84	75.5	200	-59.78833	44.84883	51	100	3925	100	4VSW
882	444	3918	NED1994222	66	10	GADUS MORHUA	COD(ATLANTIC)	32	41	31.2849162	40.08379888	1994	7	24	81	84	82.5	199	-58.99633	45.888	51	100	3925	100	4VSW
883	444	368	ATC1972201	63	10	GADUS MORHUA	COD(ATLANTIC)	509	550	593.8333333	641.6666667	1972	7	14	56	72	64	197	-59.6	44.85	51	100	3925	100	4VSW
884	444	7533	TEM2008830	151	10	GADUS MORHUA	COD(ATLANTIC)	68	46.95	68.3908046	47.21982759	2008	7	26	78	80	79	200	-58.30317	45.857	51	100	3925	100	4VSW
885	444	6522	NED2010027	163	10	GADUS MORHUA	COD(ATLANTIC)	3	5.16	3.052325581	5.25	2010	7	28	59	66	62.5	201	-59.049	45.38117	51	100	3925	100	4VSW
886	444	4902	NED1999929	93	10	GADUS MORHUA	COD(ATLANTIC)	1	0.39	0.994318182	0.387784091	1999	7	29	88	95	91.5	199	-59.43517	45.6525	51	100	3925	100	4VSW
887	444	1912	HAM1991231	83	10	GADUS MORHUA	COD(ATLANTIC)	2	3	2.058823529	3.088235294	1991	7	25	64	86	75	199	-59.59217	44.97083	51	100	3925	100	4VSW
888	444	4905	NED1999929	96	10	GADUS MORHUA	COD(ATLANTIC)	3	9.31	3	9.31	1999	7	30	61	82	71.5	199	-58.856	45.34983	51	100	3925	100	4VSW
889	444	3252	NED1990140	28	10	GADUS MORHUA	COD(ATLANTIC)	1	4	0.972222222	3.888888889	1990	7	27	76	91	83.5	199	-58.3445	44.79433	51	100	3925	100	4VSW
890	444	940	ATC1976251	61	10	GADUS MORHUA	COD(ATLANTIC)	8	8	8.235294118	8.235294118	1976	8	3	71	106	88.5	197	-58	45.35	51	100	3925	100	4VSW
891	444	7136	TEL2004530	38	NA	GADUS MORHUA	NA	0	0	0	0	2004	7	21	65	77	71	200	-58.9305	44.9515	51	100	3925	100	4VSW
892	444	942	ATC1976251	63	10	GADUS MORHUA	COD(ATLANTIC)	1	1	1.166666667	1.166666667	1976	8	3	41	66	53.5	197	-58.71667	45.23333	51	100	3925	100	4VSW
893	444	6085	NED2006036	16	10	GADUS MORHUA	COD(ATLANTIC)	1	0.15	0.988700565	0.148305085	2006	7	22	67	97	82	200	-59.593	45.5435	51	100	3925	100	4VSW
894	444	7545	TEM2008830	164	NA	GADUS MORHUA	NA	0	0	0	0	2008	7	28	55	58	56.5	200	-58.388	45.04333	51	100	3925	100	4VSW
895	444	6319	NED2009027	156	10	GADUS MORHUA	COD(ATLANTIC)	12	6.33	12.4260355	6.554733728	2009	7	21	73	75	74	200	-58.33367	45.741	51	100	3925	100	4VSW
896	444	507	ATC1973213	61	10	GADUS MORHUA	COD(ATLANTIC)	8	11	5.384615385	7.403846154	1973	7	31	68	82	75	197	-58.38333	45.18333	51	100	3925	100	4VSW
897	444	6295	NED2009027	129	NA	GADUS MORHUA	NA	0	0	0	0	2009	7	18	66	75	70.5	200	-58.9275	44.976	51	100	3925	100	4VSW
898	444	4473	NED1997734	27	NA	GADUS MORHUA	NA	0	0	0	0	1997	7	23	81	98	89.5	199	-59.92517	45.359	51	100	3925	100	4VSW
899	444	6298	NED2009027	132	NA	GADUS MORHUA	NA	0	0	0	0	2009	7	18	68	69	68.5	200	-59.432	45.5225	51	100	3925	100	4VSW
900	444	4111	NED1995227	61	NA	GADUS MORHUA	NA	0	0	0	0	1995	7	16	69	104	86.5	199	-58.53633	45.40417	51	100	3925	100	4VSW
901	444	4674	NED1998832	57	10	GADUS MORHUA	COD(ATLANTIC)	1	0.59	0.988700565	0.583333333	1998	7	26	61	64	62.5	199	-58.29783	44.99617	51	100	3925	100	4VSW
902	444	5691	NED2003042	12	NA	GADUS MORHUA	NA	0	0	0	0	2003	7	23	76	78	77	200	-59.72383	45.40383	51	100	3925	100	4VSW
903	444	2371	NED1985049	74	10	GADUS MORHUA	COD(ATLANTIC)	49	56	50.44117647	57.64705882	1985	7	24	69	77	73	198	-59.8	45.61667	51	100	3925	100	4VSW
904	444	2048	NED1983013	40	10	GADUS MORHUA	COD(ATLANTIC)	11	30	11.32352941	30.88235294	1983	7	23	79	117	98	198	-59.7	44.8	51	100	3925	100	4VSW
905	444	6947	NED2012022	156	10	GADUS MORHUA	COD(ATLANTIC)	4	2.83	4.069767442	2.879360465	2012	7	27	91	95	93	201	-59.95483	44.96717	51	100	3925	100	4VSW
906	444	2536	NED1986066	68	10	GADUS MORHUA	COD(ATLANTIC)	4	4	5.833333333	5.833333333	1986	7	28	42	63	52.5	198	-58.88333	45.28333	51	100	3925	100	4VSW
907	444	3066	NED1989124	61	10	GADUS MORHUA	COD(ATLANTIC)	51	87	52.5	89.55882353	1989	7	25	73	115	94	198	-59.16667	44.76667	51	100	3925	100	4VSW
908	444	4496	NED1997734	51	10	GADUS MORHUA	COD(ATLANTIC)	6	7.56	6.034482759	7.603448276	1997	7	26	144	145	144.5	199	-58.71867	45.74417	51	100	3925	100	4VSW
909	444	4644	NED1998832	20	NA	GADUS MORHUA	NA	0	0	0	0	1998	7	22	58	65	61.5	199	-58.45983	45.1655	51	100	3925	100	4VSW
910	444	3920	NED1994222	68	10	GADUS MORHUA	COD(ATLANTIC)	14	29	13.76404494	28.51123596	1994	7	24	90	92	91	199	-58.74617	45.99033	51	100	3925	100	4VSW
911	444	2219	NED1984032	72	10	GADUS MORHUA	COD(ATLANTIC)	57	32	58.67647059	32.94117647	1984	8	1	58	62	60	198	-59.6	45.15	51	100	3925	100	4VSW
912	444	5095	NED2000431	91	10	GADUS MORHUA	COD(ATLANTIC)	2	1.75	1.966292135	1.720505618	2000	7	25	51	57	54	200	-59.203	45.475	51	100	3925	100	4VSW
913	444	6109	NED2006036	40	10	GADUS MORHUA	COD(ATLANTIC)	12	5.65	12.28070175	5.782163743	2006	7	26	70	83	76.5	200	-57.80483	45.34767	51	100	3925	100	4VSW
914	444	6955	NED2012022	164	10	GADUS MORHUA	COD(ATLANTIC)	3	2.38	2.949438202	2.33988764	2012	7	28	85	89	87	201	-59.965	45.6225	51	100	3925	100	4VSW
915	444	806	ATC1975237	58	10	GADUS MORHUA	COD(ATLANTIC)	2	3	2.333333333	3.5	1975	8	4	51	95	73	197	-57.85	45.21667	51	100	3925	100	4VSW
916	444	6512	NED2010027	153	10	GADUS MORHUA	COD(ATLANTIC)	3	2.05	3	2.05	2010	7	26	67	67	67	201	-58.49133	45.05083	51	100	3925	100	4VSW
917	444	4085	NED1995227	33	10	GADUS MORHUA	COD(ATLANTIC)	5	2.57	5	2.57	1995	7	13	65	77	71	199	-59.64583	45.70867	51	100	3925	100	4VSW
918	444	6720	NED2011025	180	NA	GADUS MORHUA	NA	0	0	0	0	2011	7	29	46	61	53.5	201	-59.18067	44.93233	51	100	3925	100	4VSW
919	444	5721	NED2003042	43	NA	GADUS MORHUA	NA	0	0	0	0	2003	7	26	71	77	74	200	-57.8105	45.0525	51	100	3925	100	4VSW
920	444	6755	NED2011025	217	10	GADUS MORHUA	COD(ATLANTIC)	1	0.021	1.011560694	0.021242775	2011	8	1	72	77	74.5	201	-58.34833	45.28767	51	100	3925	100	4VSW
921	444	7380	TEL2007745	173	NA	GADUS MORHUA	NA	0	0	0	0	2007	7	29	84	96	90	200	-58.76483	45.6405	51	100	3925	100	4VSW
922	444	4497	NED1997734	52	10	GADUS MORHUA	COD(ATLANTIC)	21	15.64	20.64606742	15.37640449	1997	7	26	91	107	99	199	-58.92617	45.6225	51	100	3925	100	4VSW
923	444	5063	NED2000431	58	10	GADUS MORHUA	COD(ATLANTIC)	5	1.59	7	2.226	2000	7	22	68	81	74.5	200	-58.67117	45.0015	51	100	3925	100	4VSW
924	444	4901	NED1999929	92	10	GADUS MORHUA	COD(ATLANTIC)	8	9.05	8	9.05	1999	7	29	60	64	62	199	-59.7395	45.76433	51	100	3925	100	4VSW
925	444	5304	NED2001037	83	NA	GADUS MORHUA	NA	0	0	0	0	2001	7	27	66	112	89	200	-59.834	44.7545	51	100	3925	100	4VSW
926	444	2512	NED1986066	44	10	GADUS MORHUA	COD(ATLANTIC)	137	189	141.0294118	194.5588235	1986	7	26	77	85	81	198	-58.91667	45.55	51	100	3925	100	4VSW
927	444	6523	NED2010027	164	10	GADUS MORHUA	COD(ATLANTIC)	1	1.19	1.041666667	1.239583333	2010	7	28	49	52	50.5	201	-59.13833	45.17817	51	100	3925	100	4VSW
928	444	5067	NED2000431	62	NA	GADUS MORHUA	NA	0	0	0	0	2000	7	23	66	75	70.5	200	-59.29767	45.06233	51	100	3925	100	4VSW
929	444	7378	TEL2007745	171	10	GADUS MORHUA	COD(ATLANTIC)	2	1.7	1.988636364	1.690340909	2007	7	29	83	83	83	200	-59.20217	45.80383	51	100	3925	100	4VSW
930	444	4906	NED1999929	97	NA	GADUS MORHUA	NA	0	0	0	0	1999	7	30	50	55	52.5	199	-58.90333	45.08033	51	100	3925	100	4VSW
931	444	3900	NED1994222	44	10	GADUS MORHUA	COD(ATLANTIC)	24	19	26.25	20.78125	1994	7	22	71	76	73.5	199	-59.044	45.471	51	100	3925	100	4VSW
932	444	5531	NED2002040	93	NA	GADUS MORHUA	NA	0	0	0	0	2002	7	29	76	80	78	200	-59.39667	45.56017	51	100	3925	100	4VSW
933	444	7379	TEL2007745	172	10	GADUS MORHUA	COD(ATLANTIC)	36	27.2	35.79545455	27.04545455	2007	7	29	96	101	98.5	200	-59.15317	45.78283	51	100	3925	100	4VSW
934	444	6784	NED2011025	248	NA	GADUS MORHUA	NA	0	0	0	0	2011	8	4	43	47	45	201	-59.92117	44.68383	51	100	3925	100	4VSW
935	444	379	ATC1972201	75	10	GADUS MORHUA	COD(ATLANTIC)	12	10	11.66666667	9.722222222	1972	7	17	70	90	80	197	-58.53333	45.4	51	100	3925	100	4VSW
936	444	5482	NED2002040	40	10	GADUS MORHUA	COD(ATLANTIC)	1	0.65	0.972222222	0.631944444	2002	7	23	79	79	79	200	-59.915	45.00467	51	100	3925	100	4VSW
937	444	5483	NED2002040	41	NA	GADUS MORHUA	NA	0	0	0	0	2002	7	23	69	72	70.5	200	-59.83533	45.10417	51	100	3925	100	4VSW
938	444	221	ATC1971189	39	10	GADUS MORHUA	COD(ATLANTIC)	15	15	14.58333333	14.58333333	1971	7	17	54	57	55.5	197	-59.66667	45.13333	51	100	3925	100	4VSW
939	444	101	ATC1970176	39	10	GADUS MORHUA	COD(ATLANTIC)	16	29	14.73684211	26.71052632	1970	7	25	61	86	73.5	197	-59.73333	45	51	100	3925	100	4VSW
940	444	2368	NED1985049	71	10	GADUS MORHUA	COD(ATLANTIC)	28	33	32.66666667	38.5	1985	7	24	50	54	52	198	-59.66667	45.8	51	100	3925	100	4VSW
941	444	6778	NED2011025	241	NA	GADUS MORHUA	NA	0	0	0	0	2011	8	3	122	127	124.5	201	-58.819	44.781	51	100	3925	100	4VSW
942	444	4474	NED1997734	28	NA	GADUS MORHUA	NA	0	0	0	0	1997	7	24	55	58	56.5	199	-59.7185	45.171	51	100	3925	100	4VSW
943	444	5690	NED2003042	11	10	GADUS MORHUA	COD(ATLANTIC)	5	6.6	5.087209302	6.715116279	2003	7	23	95	105	100	200	-59.8705	45.48	51	100	3925	100	4VSW
944	444	4316	NED1996247	97	NA	GADUS MORHUA	NA	0	0	0	0	1996	7	27	54	62	58	199	-59.71917	45.1495	51	100	3925	100	4VSW
945	444	5502	NED2002040	62	10	GADUS MORHUA	COD(ATLANTIC)	1	0.4	0.961538462	0.384615385	2002	7	25	55	59	57	200	-57.75967	45.10183	51	100	3925	100	4VSW
946	444	7146	TEL2004530	49	10	GADUS MORHUA	COD(ATLANTIC)	3	0.6	2.916666667	0.583333333	2004	7	22	61	82	71.5	200	-59.42083	45.42667	51	100	3925	100	4VSW
947	444	1653	ATC1981322	53	10	GADUS MORHUA	COD(ATLANTIC)	70	103	94.23076923	138.6538462	1981	7	22	71	86	78.5	198	-58.45	45.18333	51	100	3925	100	4VSW
948	444	3279	NED1990140	57	10	GADUS MORHUA	COD(ATLANTIC)	347	154	337.3611111	149.7222222	1990	7	29	84	87	85.5	199	-59.09017	45.54533	51	100	3925	100	4VSW
949	444	1907	HAM1991231	78	10	GADUS MORHUA	COD(ATLANTIC)	30	47	43.75	68.54166667	1991	7	25	51	129	90	199	-58.45583	45.46933	51	100	3925	100	4VSW
950	444	517	ATC1973213	71	10	GADUS MORHUA	COD(ATLANTIC)	47	64	51.40625	70	1973	8	1	83	90	86.5	197	-58.83333	45.76667	51	100	3925	100	4VSW
951	444	6104	NED2006036	35	10	GADUS MORHUA	COD(ATLANTIC)	16	7.76	16.37426901	7.941520468	2006	7	25	90	95	92.5	200	-58.724	45.94383	51	100	3925	100	4VSW
952	444	4289	NED1996247	63	NA	GADUS MORHUA	NA	0	0	0	0	1996	7	24	57	74	65.5	199	-58.27367	45.15	51	100	3925	100	4VSW
953	444	4084	NED1995227	32	NA	GADUS MORHUA	NA	0	0	0	0	1995	7	13	75	78	76.5	199	-59.72717	45.46667	51	100	3925	100	4VSW
954	444	3234	NED1990140	10	NA	GADUS MORHUA	NA	0	0	0	0	1990	7	25	55	80	67.5	199	-59.5995	44.85183	51	100	3925	100	4VSW
955	444	4081	NED1995227	29	NA	GADUS MORHUA	NA	0	0	0	0	1995	7	12	45	69	57	199	-59.8045	45.12483	51	100	3925	100	4VSW
956	444	6750	NED2011025	212	10	GADUS MORHUA	COD(ATLANTIC)	7	4.58	7.205882353	4.714705882	2011	8	1	47	49	48	201	-58.57083	45.70767	51	100	3925	100	4VSW
957	444	6511	NED2010027	152	NA	GADUS MORHUA	NA	0	0	0	0	2010	7	26	51	54	52.5	201	-58.21117	45.01817	51	100	3925	100	4VSW
958	444	4908	NED1999929	99	NA	GADUS MORHUA	NA	0	0	0	0	1999	7	30	65	69	67	199	-59.66067	45.31717	51	100	3925	100	4VSW
959	444	4667	NED1998832	44	10	GADUS MORHUA	COD(ATLANTIC)	3	2.24	3	2.24	1998	7	25	65	69	67	199	-58.11167	45.63367	51	100	3925	100	4VSW
960	444	374	ATC1972201	70	10	GADUS MORHUA	COD(ATLANTIC)	10	10	9.722222222	9.722222222	1972	7	16	64	72	68	197	-59.7	45.76667	51	100	3925	100	4VSW
961	444	782	ATC1975237	34	10	GADUS MORHUA	COD(ATLANTIC)	8	13	9.333333333	15.16666667	1975	8	2	66	81	73.5	197	-59.71667	45.66667	51	100	3925	100	4VSW
962	444	6535	NED2010027	177	10	GADUS MORHUA	COD(ATLANTIC)	1	0.788	1.035502959	0.815976331	2010	7	30	102	107	104.5	201	-59.70583	44.7085	51	100	3925	100	4VSW
963	444	3526	NED1992174	57	10	GADUS MORHUA	COD(ATLANTIC)	1	1	0.972222222	0.972222222	1992	7	12	46	86	66	199	-59.12633	45.30267	51	100	3925	100	4VSW
964	444	2068	NED1983013	61	10	GADUS MORHUA	COD(ATLANTIC)	99	128	101.9117647	131.7647059	1983	7	25	72	98	85	198	-59.1	45.55	51	100	3925	100	4VSW
965	444	1909	HAM1991231	80	10	GADUS MORHUA	COD(ATLANTIC)	1	1	1.029411765	1.029411765	1991	7	25	54	74	64	199	-59.04133	45.2135	51	100	3925	100	4VSW
966	444	6777	NED2011025	240	NA	GADUS MORHUA	NA	0	0	0	0	2011	8	3	122	128	125	201	-58.49933	44.79483	51	100	3925	100	4VSW
967	444	7143	TEL2004530	46	NA	GADUS MORHUA	NA	0	0	0	0	2004	7	22	67	71	69	200	-58.80433	45.36367	51	100	3925	100	4VSW
968	444	665	ATC1974226	70	10	GADUS MORHUA	COD(ATLANTIC)	5	6	4.166666667	5	1974	8	1	92	95	93.5	197	-58.8	45.61667	51	100	3925	100	4VSW
969	444	2515	NED1986066	47	10	GADUS MORHUA	COD(ATLANTIC)	29	41	28.19444444	39.86111111	1986	7	26	72	78	75	198	-58.31667	45.83333	51	100	3925	100	4VSW
970	444	3732	NED1993190	72	10	GADUS MORHUA	COD(ATLANTIC)	1	0	1	0	1993	7	28	74	77	75.5	199	-58.477	45.06333	51	100	3925	100	4VSW
971	444	6783	NED2011025	247	NA	GADUS MORHUA	NA	0	0	0	0	2011	8	4	43	44	43.5	201	-59.66117	44.766	51	100	3925	100	4VSW
972	444	2533	NED1986066	65	10	GADUS MORHUA	COD(ATLANTIC)	7	7	7.205882353	7.205882353	1986	7	28	85	86	85.5	198	-59.85	45.63333	51	100	3925	100	4VSW
973	444	5529	NED2002040	91	10	GADUS MORHUA	COD(ATLANTIC)	26	16.47	25.70621469	16.28389831	2002	7	29	72	77	74.5	200	-59.01733	45.90167	51	100	3925	100	4VSW
974	444	1641	ATC1981322	39	10	GADUS MORHUA	COD(ATLANTIC)	3	3	2.916666667	2.916666667	1981	7	21	50	64	57	198	-59.41667	45.25	51	100	3925	100	4VSW
975	444	941	ATC1976251	62	10	GADUS MORHUA	COD(ATLANTIC)	1	1	1.166666667	1.166666667	1976	8	3	50	90	70	197	-58.03333	45.45	51	100	3925	100	4VSW
976	444	1919	HAM1991231	90	10	GADUS MORHUA	COD(ATLANTIC)	42	55	43.23529412	56.61764706	1991	7	26	84	92	88	199	-58.51933	45.90517	51	100	3925	100	4VSW
977	444	4106	NED1995227	56	10	GADUS MORHUA	COD(ATLANTIC)	12	12.53	11.79775281	12.31882022	1995	7	15	55	73	64	199	-58.21717	45.60167	51	100	3925	100	4VSW
978	444	380	ATC1972201	76	10	GADUS MORHUA	COD(ATLANTIC)	2	2	1.842105263	1.842105263	1972	7	17	74	93	83.5	197	-58.26667	45.31667	51	100	3925	100	4VSW
979	444	5862	NED2005034	8	NA	GADUS MORHUA	NA	0	0	0	0	2005	7	14	72	75	73.5	200	-59.8145	45.32233	51	100	3925	100	4VSW
980	444	7357	TEL2007745	150	10	GADUS MORHUA	COD(ATLANTIC)	6	4.4	6.52173913	4.782608696	2007	7	27	55	80	67.5	200	-58.27883	45.16933	51	100	3925	100	4VSW
981	444	3232	NED1990140	8	NA	GADUS MORHUA	NA	0	0	0	0	1990	7	24	54	60	57	199	-59.72767	44.68417	51	100	3925	100	4VSW
982	444	1639	ATC1981322	37	10	GADUS MORHUA	COD(ATLANTIC)	150	262	164.0625	286.5625	1981	7	20	72	84	78	198	-59.35	45.66667	51	100	3925	100	4VSW
983	444	5281	NED2001037	58	NA	GADUS MORHUA	NA	0	0	0	0	2001	7	24	65	68	66.5	200	-58.54017	45.17783	51	100	3925	100	4VSW
984	444	7377	TEL2007745	170	NA	GADUS MORHUA	NA	0	0	0	0	2007	7	29	67	69	68	200	-59.34633	45.80517	51	100	3925	100	4VSW
985	444	6753	NED2011025	215	10	GADUS MORHUA	COD(ATLANTIC)	19	30	25.57692308	40.38461538	2011	8	1	142	145	143.5	201	-58.68283	45.60317	51	100	3925	100	4VSW
986	444	5896	NED2005034	43	10	GADUS MORHUA	COD(ATLANTIC)	1	0.51	1	0.51	2005	7	18	53	62	57.5	200	-58.23467	44.92483	51	100	3925	100	4VSW
987	444	4909	NED1999929	100	10	GADUS MORHUA	COD(ATLANTIC)	6	6.33	5.93220339	6.258474576	1999	7	30	66	74	70	199	-59.76317	45.40067	51	100	3925	100	4VSW
988	444	220	ATC1971189	38	10	GADUS MORHUA	COD(ATLANTIC)	189	161	206.71875	176.09375	1971	7	17	71	76	73.5	197	-59.88333	45.13333	51	100	3925	100	4VSW
989	444	1906	HAM1991231	77	10	GADUS MORHUA	COD(ATLANTIC)	42	33	43.23529412	33.97058824	1991	7	25	71	71	71	199	-58.1025	45.6485	51	100	3925	100	4VSW
990	444	4317	NED1996247	98	NA	GADUS MORHUA	NA	0	0	0	0	1996	7	27	81	82	81.5	199	-59.89683	45.30017	51	100	3925	100	4VSW
991	444	1486	ATC1980307	40	10	GADUS MORHUA	COD(ATLANTIC)	23	36	23.67647059	37.05882353	1980	7	21	53	68	60.5	198	-59.15	44.65	51	100	3925	100	4VSW
992	444	7141	TEL2004530	43	NA	GADUS MORHUA	NA	0	0	0	0	2004	7	22	65	77	71	200	-58.27983	45.13033	51	100	3925	100	4VSW
993	444	7384	TEL2007745	178	NA	GADUS MORHUA	NA	0	0	0	0	2007	7	30	69	72	70.5	200	-59.32417	45.56017	51	100	3925	100	4VSW
994	444	5890	NED2005034	36	NA	GADUS MORHUA	NA	0	0	0	0	2005	7	17	58	69	63.5	200	-58.299	45.41967	51	100	3925	100	4VSW
995	444	4082	NED1995227	30	NA	GADUS MORHUA	NA	0	0	0	0	1995	7	12	46	59	52.5	199	-59.56717	45.0705	51	100	3925	100	4VSW
996	444	7145	TEL2004530	48	NA	GADUS MORHUA	NA	0	0	0	0	2004	7	22	59	73	66	200	-59.13133	45.20617	51	100	3925	100	4VSW
997	444	5279	NED2001037	56	NA	GADUS MORHUA	NA	0	0	0	0	2001	7	24	53	64	58.5	200	-59.0425	45.03717	51	100	3925	100	4VSW
998	444	7133	TEL2004530	35	NA	GADUS MORHUA	NA	0	0	0	0	2004	7	21	55	115	85	200	-59.60783	44.82733	51	100	3925	100	4VSW
999	444	6781	NED2011025	244	NA	GADUS MORHUA	NA	0	0	0	0	2011	8	4	115	118	116.5	201	-59.2055	44.6995	51	100	3925	100	4VSW
1000	444	6520	NED2010027	161	NA	GADUS MORHUA	NA	0	0	0	0	2010	7	28	49	77	63	201	-59.1075	44.93233	51	100	3925	100	4VSW
1001	444	4318	NED1996247	99	NA	GADUS MORHUA	NA	0	0	0	0	1996	7	28	88	96	92	199	-59.98217	45.35433	51	100	3925	100	4VSW
1002	444	783	ATC1975237	35	10	GADUS MORHUA	COD(ATLANTIC)	10	28	9.210526316	25.78947368	1975	8	2	52	71	61.5	197	-59.38333	45.38333	51	100	3925	100	4VSW
1003	444	7167	TEL2004530	72	10	GADUS MORHUA	COD(ATLANTIC)	15	7.45	15.81325301	7.853915663	2004	7	25	65	69	67	200	-58.3625	45.63317	51	100	3925	100	4VSW
1004	444	946	ATC1976251	67	10	GADUS MORHUA	COD(ATLANTIC)	17	66	37.1875	144.375	1976	8	4	60	70	65	197	-58.6	45.55	51	100	3925	100	4VSW
1005	444	6748	NED2011025	210	10	GADUS MORHUA	COD(ATLANTIC)	14	11.898	14.32748538	12.17631579	2011	7	31	74	77	75.5	201	-58.334	45.8645	51	100	3925	100	4VSW
1006	444	6953	NED2012022	162	NA	GADUS MORHUA	NA	0	0	0	0	2012	7	27	51	61	56	201	-59.314	45.22467	51	100	3925	100	4VSW
1007	444	7356	TEL2007745	149	NA	GADUS MORHUA	NA	0	0	0	0	2007	7	27	55	70	62.5	200	-58.0465	44.9735	51	100	3925	100	4VSW
1008	444	6980	NED2012022	191	10	GADUS MORHUA	COD(ATLANTIC)	2	0.772	1.955307263	0.754748603	2012	7	31	63	90	76.5	201	-58.18117	45.36217	51	100	3925	100	4VSW
1009	444	7147	TEL2004530	50	NA	GADUS MORHUA	NA	0	0	0	0	2004	7	23	56	66	61	200	-59.1865	45.45633	51	100	3925	100	4VSW
1010	444	5277	NED2001037	54	NA	GADUS MORHUA	NA	0	0	0	0	2001	7	24	57	61	59	200	-59.31467	45.25183	51	100	3925	100	4VSW
1011	444	1640	ATC1981322	38	10	GADUS MORHUA	COD(ATLANTIC)	9	14	10.5	16.33333333	1981	7	20	48	56	52	198	-59.21667	45.41667	51	100	3925	100	4VSW
1012	444	6493	NED2010027	132	10	GADUS MORHUA	COD(ATLANTIC)	22	16.37	22.38372093	16.65552326	2010	7	24	57	70	63.5	201	-57.94867	45.51367	51	100	3925	100	4VSW
1013	444	6981	NED2012022	192	10	GADUS MORHUA	COD(ATLANTIC)	3	3.15	2.966101695	3.11440678	2012	7	31	64	70	67	201	-58.26033	45.07983	51	100	3925	100	4VSW
1014	444	5914	NED2005034	65	NA	GADUS MORHUA	NA	0	0	0	0	2005	7	20	65	75	70	200	-59.055	45.17117	51	100	3925	100	4VSW
1015	444	5272	NED2001037	49	10	GADUS MORHUA	COD(ATLANTIC)	10	2.89	13.05970149	3.774253731	2001	7	22	76	79	77.5	200	-58.25733	45.7985	51	100	3925	100	4VSW
1016	444	2516	NED1986066	48	10	GADUS MORHUA	COD(ATLANTIC)	97	143	130.5769231	192.5	1986	7	26	78	83	80.5	198	-58.95	45.96667	51	100	3925	100	4VSW
1017	444	5534	NED2002040	96	NA	GADUS MORHUA	NA	0	0	0	0	2002	7	29	50	62	56	200	-59.88783	45.24717	51	100	3925	100	4VSW
1018	444	6776	NED2011025	239	10	GADUS MORHUA	COD(ATLANTIC)	1	3.22	0.988700565	3.183615819	2011	8	3	124	139	131.5	201	-58.33133	44.93733	51	100	3925	100	4VSW
1019	444	945	ATC1976251	66	10	GADUS MORHUA	COD(ATLANTIC)	4	14	7	24.5	1976	8	4	60	70	65	197	-58.71667	45.56667	51	100	3925	100	4VSW
1020	444	6517	NED2010027	158	NA	GADUS MORHUA	NA	0	0	0	0	2010	7	28	66	69	67.5	201	-59.83117	44.98433	51	100	3925	100	4VSW
1021	444	781	ATC1975237	33	10	GADUS MORHUA	COD(ATLANTIC)	7	7	7.65625	7.65625	1975	8	2	75	85	80	197	-59.91667	45.61667	51	100	3925	100	4VSW
1022	444	5061	NED2000431	56	10	GADUS MORHUA	COD(ATLANTIC)	1	1.61	0.966850829	1.556629834	2000	7	22	62	65	63.5	200	-58.348	45.135	51	100	3925	100	4VSW
1023	444	944	ATC1976251	65	10	GADUS MORHUA	COD(ATLANTIC)	7	15	7.65625	16.40625	1976	8	4	81	86	83.5	197	-58.91667	45.56667	51	100	3925	100	4VSW
1024	444	5060	NED2000431	55	10	GADUS MORHUA	COD(ATLANTIC)	6	2.98	5.833333333	2.897222222	2000	7	22	98	108	103	200	-58.303	45.33167	51	100	3925	100	4VSW
1025	444	4282	NED1996247	56	10	GADUS MORHUA	COD(ATLANTIC)	5	6.19	4.807692308	5.951923077	1996	7	23	83	90	86.5	199	-59.17867	45.8165	51	100	3925	100	4VSW
1026	444	3740	NED1993190	80	10	GADUS MORHUA	COD(ATLANTIC)	44	44	43.25842697	43.25842697	1993	7	29	72	91	81.5	199	-58.71667	45.97167	51	100	3925	100	4VSW
1027	444	3736	NED1993190	76	10	GADUS MORHUA	COD(ATLANTIC)	8	7	8.092485549	7.080924855	1993	7	29	72	81	76.5	199	-58.35217	45.68083	51	100	3925	100	4VSW
1028	444	5275	NED2001037	52	10	GADUS MORHUA	COD(ATLANTIC)	2	1.155	1.97740113	1.141949153	2001	7	24	57	58	57.5	200	-59.1765	45.45233	51	100	3925	100	4VSW
1029	444	6492	NED2010027	131	10	GADUS MORHUA	COD(ATLANTIC)	4	3.2	4.093567251	3.274853801	2010	7	24	58	61	59.5	201	-58.11883	45.50117	51	100	3925	100	4VSW
1030	444	5276	NED2001037	53	NA	GADUS MORHUA	NA	0	0	0	0	2001	7	24	54	56	55	200	-59.23983	45.3785	51	100	3925	100	4VSW
1031	444	6490	NED2010027	129	10	GADUS MORHUA	COD(ATLANTIC)	5	3.84	4.915730337	3.775280899	2010	7	23	66	74	70	201	-58.71017	45.619	51	100	3925	100	4VSW
1032	444	1655	ATC1981322	55	10	GADUS MORHUA	COD(ATLANTIC)	83	172	69.16666667	143.3333333	1981	7	22	56	61	58.5	198	-58.38333	45.56667	51	100	3925	100	4VSW
1033	445	238	ATC1971189	56	10	GADUS MORHUA	COD(ATLANTIC)	162	125	166.7647059	128.6764706	1971	7	20	109	130	119.5	197	-58.58333	45.9	101	200	1023	205	4VSW
1034	445	118	ATC1970176	57	NA	GADUS MORHUA	NA	0	0	0	0	1970	7	28	189	206	197.5	197	-58.2	45.63333	101	200	1023	205	4VSW
1035	445	811	ATC1975237	63	10	GADUS MORHUA	COD(ATLANTIC)	1	8	1.029411765	8.235294118	1975	8	5	90	160	125	197	-58.53333	45.66667	101	200	1023	205	4VSW
1036	445	1084	ATC1977266	38	10	GADUS MORHUA	COD(ATLANTIC)	1	2	1.166666667	2.333333333	1977	7	28	135	150	142.5	197	-58.6	45.58333	101	200	1023	205	4VSW
1037	445	5093	NED2000431	89	10	GADUS MORHUA	COD(ATLANTIC)	1	2.3	0.977653631	2.248603352	2000	7	25	146	147	146.5	200	-58.95867	45.72167	101	200	1023	205	4VSW
1038	445	2542	NED1986066	74	10	GADUS MORHUA	COD(ATLANTIC)	13	26	13.38235294	26.76470588	1986	7	28	114	124	119	198	-59.91667	44.8	101	200	1023	205	4VSW
1039	445	2714	NED1987086	75	10	GADUS MORHUA	COD(ATLANTIC)	25	111	25.73529412	114.2647059	1987	7	21	110	126	118	198	-59.96667	44.81667	101	200	1023	205	4VSW
1040	445	123	ATC1970176	62	10	GADUS MORHUA	COD(ATLANTIC)	1	4	1.346153846	5.384615385	1970	7	29	129	173	151	197	-58.5	45.8	101	200	1023	205	4VSW
1041	445	5867	NED2005034	13	10	GADUS MORHUA	COD(ATLANTIC)	9	6.67	8.75	6.484722222	2005	7	15	87	104	95.5	200	-59.48183	45.6415	101	200	1023	205	4VSW
1042	445	2160	NED1984032	13	10	GADUS MORHUA	COD(ATLANTIC)	44	69	42.77777778	67.08333333	1984	7	26	148	152	150	198	-59.05	44.78333	101	200	1023	205	4VSW
1043	445	5695	NED2003042	16	10	GADUS MORHUA	COD(ATLANTIC)	17	20.88	16.43646409	20.1878453	2003	7	23	117	125	121	200	-58.89267	45.61167	101	200	1023	205	4VSW
1044	445	626	ATC1974226	29	NA	GADUS MORHUA	NA	0	0	0	0	1974	7	27	116	119	117.5	197	-59.2	44.68333	101	200	1023	205	4VSW
1045	445	1378	ATC1979293	63	10	GADUS MORHUA	COD(ATLANTIC)	1	3	0.972222222	2.916666667	1979	7	26	148	156	152	197	-58.56667	45.8	101	200	1023	205	4VSW
1046	445	5092	NED2000431	88	10	GADUS MORHUA	COD(ATLANTIC)	6	8.71	5.898876404	8.563202247	2000	7	25	131	137	134	200	-58.92683	45.76867	101	200	1023	205	4VSW
1047	445	4857	NED1999929	46	NA	GADUS MORHUA	NA	0	0	0	0	1999	7	24	156	158	157	199	-59.29517	44.8515	101	200	1023	205	4VSW
1048	445	3530	NED1992174	61	10	GADUS MORHUA	COD(ATLANTIC)	1	1	0.972222222	0.972222222	1992	7	12	148	150	149	199	-58.7295	45.74517	101	200	1023	205	4VSW
1049	445	2049	NED1983013	41	10	GADUS MORHUA	COD(ATLANTIC)	17	46	19.83333333	53.66666667	1983	7	23	101	124	112.5	198	-59.41667	44.86667	101	200	1023	205	4VSW
1050	445	1816	HAM1982081	62	10	GADUS MORHUA	COD(ATLANTIC)	4	7	4.666666667	8.166666667	1982	7	28	151	151	151	198	-58.6	45.8	101	200	1023	205	4VSW
1051	445	2350	NED1985049	51	10	GADUS MORHUA	COD(ATLANTIC)	68	103	74.375	112.65625	1985	7	22	89	114	101.5	198	-57.8	45.3	101	200	1023	205	4VSW
1052	445	4087	NED1995227	35	10	GADUS MORHUA	COD(ATLANTIC)	126	150.76	138.6792453	165.9308176	1995	7	13	110	129	119.5	199	-59.02533	45.65533	101	200	1023	205	4VSW
1053	445	5735	NED2003042	58	NA	GADUS MORHUA	NA	0	0	0	0	2003	7	28	108	112	110	200	-59.33217	44.7505	101	200	1023	205	4VSW
1054	445	3236	NED1990140	12	NA	GADUS MORHUA	NA	0	0	0	0	1990	7	25	144	151	147.5	199	-59.38317	44.82183	101	200	1023	205	4VSW
1055	445	1379	ATC1979293	64	10	GADUS MORHUA	COD(ATLANTIC)	7	30	7.205882353	30.88235294	1979	7	26	120	132	126	197	-58.65	45.86667	101	200	1023	205	4VSW
1056	445	2541	NED1986066	73	10	GADUS MORHUA	COD(ATLANTIC)	33	52	33.97058824	53.52941176	1986	7	28	90	115	102.5	198	-58.71667	44.78333	101	200	1023	205	4VSW
1057	445	1083	ATC1977266	37	10	GADUS MORHUA	COD(ATLANTIC)	2	2	1.75	1.75	1977	7	28	108	120	114	197	-58.88333	45.65	101	200	1023	205	4VSW
1058	445	3895	NED1994222	38	NA	GADUS MORHUA	NA	0	0	0	0	1994	7	22	125	141	133	199	-59.30067	44.867	101	200	1023	205	4VSW
1059	445	1338	ATC1979293	23	NA	GADUS MORHUA	NA	0	0	0	0	1979	7	22	141	148	144.5	197	-59.06667	45.66667	101	200	1023	205	4VSW
1060	445	3894	NED1994222	37	NA	GADUS MORHUA	NA	0	0	0	0	1994	7	22	121	131	126	199	-59.46067	44.77317	101	200	1023	205	4VSW
1061	445	6972	NED2012022	183	10	GADUS MORHUA	COD(ATLANTIC)	3	3.5	2.966101695	3.460451977	2012	7	30	139	143	141	201	-58.603	45.8645	101	200	1023	205	4VSW
1062	445	6718	NED2011025	178	NA	GADUS MORHUA	NA	0	0	0	0	2011	7	28	107	131	119	201	-59.8275	44.86183	101	200	1023	205	4VSW
1063	445	2209	NED1984032	62	10	GADUS MORHUA	COD(ATLANTIC)	63	107	61.25	104.0277778	1984	7	31	117	129	123	198	-58.9	45.66667	101	200	1023	205	4VSW
1064	445	3251	NED1990140	27	10	GADUS MORHUA	COD(ATLANTIC)	68	99	74.375	108.28125	1990	7	26	132	142	137	199	-58.5545	44.81383	101	200	1023	205	4VSW
1065	445	6489	NED2010027	128	10	GADUS MORHUA	COD(ATLANTIC)	2	2.64	1.97740113	2.610169492	2010	7	23	137	144	140.5	201	-58.668	45.85717	101	200	1023	205	4VSW
1066	445	6752	NED2011025	214	10	GADUS MORHUA	COD(ATLANTIC)	28	32.83	28.82352941	33.79558824	2011	8	1	95	96	95.5	201	-59.06417	45.76817	101	200	1023	205	4VSW
1067	445	515	ATC1973213	69	10	GADUS MORHUA	COD(ATLANTIC)	1	6	0.921052632	5.526315789	1973	8	1	144	145	144.5	197	-58.78333	45.8	101	200	1023	205	4VSW
1068	445	5736	NED2003042	59	NA	GADUS MORHUA	NA	0	0	0	0	2003	7	28	119	119	119	200	-59.21367	44.6935	101	200	1023	205	4VSW
1069	445	1813	HAM1982081	59	10	GADUS MORHUA	COD(ATLANTIC)	16	61	17.5	66.71875	1982	7	27	101	102	101.5	198	-58.65	45.48333	101	200	1023	205	4VSW
1070	445	3897	NED1994222	40	NA	GADUS MORHUA	NA	0	0	0	0	1994	7	22	149	157	153	199	-58.736	44.90167	101	200	1023	205	4VSW
1071	445	3531	NED1992174	62	10	GADUS MORHUA	COD(ATLANTIC)	24	40	23.33333333	38.88888889	1992	7	13	117	136	126.5	199	-58.54433	45.837	101	200	1023	205	4VSW
1072	445	1830	HAM1982081	76	10	GADUS MORHUA	COD(ATLANTIC)	9	27	10.5	31.5	1982	7	29	119	130	124.5	198	-59.61667	44.81667	101	200	1023	205	4VSW
1073	445	2069	NED1983013	62	10	GADUS MORHUA	COD(ATLANTIC)	23	46	23.67647059	47.35294118	1983	7	25	135	138	136.5	198	-58.91667	45.76667	101	200	1023	205	4VSW
1074	445	510	ATC1973213	64	NA	GADUS MORHUA	NA	0	0	0	0	1973	7	31	100	160	130	197	-59.23333	44.76667	101	200	1023	205	4VSW
1075	445	7336	TEL2007745	129	NA	GADUS MORHUA	NA	0	0	0	0	2007	7	24	138	139	138.5	200	-58.923	44.75083	101	200	1023	205	4VSW
1076	445	2710	NED1987086	71	10	GADUS MORHUA	COD(ATLANTIC)	73	150	79.84375	164.0625	1987	7	21	113	131	122	198	-59.36667	44.86667	101	200	1023	205	4VSW
1077	445	2344	NED1985049	45	10	GADUS MORHUA	COD(ATLANTIC)	217	368	223.3823529	378.8235294	1985	7	21	80	138	109	198	-59.48333	44.83333	101	200	1023	205	4VSW
1078	445	3233	NED1990140	9	10	GADUS MORHUA	COD(ATLANTIC)	26	36	28.4375	39.375	1990	7	25	101	123	112	199	-59.92483	44.85583	101	200	1023	205	4VSW
1079	445	2157	NED1984032	10	10	GADUS MORHUA	COD(ATLANTIC)	12	28	11.66666667	27.22222222	1984	7	25	108	110	109	198	-59.98333	44.83333	101	200	1023	205	4VSW
1080	445	4873	NED1999929	63	NA	GADUS MORHUA	NA	0	0	0	0	1999	7	26	115	125	120	199	-58.44633	44.8615	101	200	1023	205	4VSW
1081	445	504	ATC1973213	58	10	GADUS MORHUA	COD(ATLANTIC)	100	133	102.9411765	136.9117647	1973	7	31	101	128	114.5	197	-57.78333	45.28333	101	200	1023	205	4VSW
1082	445	809	ATC1975237	61	10	GADUS MORHUA	COD(ATLANTIC)	6	16	4.565217391	12.17391304	1975	8	5	100	114	107	197	-57.95	45.53333	101	200	1023	205	4VSW
1083	445	6324	NED2009027	161	NA	GADUS MORHUA	NA	0	0	0	0	2009	7	22	142	157	149.5	200	-58.0225	45.45183	101	200	1023	205	4VSW
1084	445	2680	NED1987086	39	10	GADUS MORHUA	COD(ATLANTIC)	41	70	39.86111111	68.05555556	1987	7	18	140	149	144.5	198	-58.78333	45.8	101	200	1023	205	4VSW
1085	445	5512	NED2002040	72	10	GADUS MORHUA	COD(ATLANTIC)	3	3	3	3	2002	7	27	133	145	139	200	-58.58467	45.85283	101	200	1023	205	4VSW
1086	445	1372	ATC1979293	57	10	GADUS MORHUA	COD(ATLANTIC)	5	3	6.25	3.75	1979	7	25	108	112	110	197	-58.1	45.33333	101	200	1023	205	4VSW
1087	445	4490	NED1997734	45	10	GADUS MORHUA	COD(ATLANTIC)	1	0.61	0.983146067	0.599719101	1997	7	25	124	144	134	199	-59.29817	44.86783	101	200	1023	205	4VSW
1088	445	2910	NED1988106	92	NA	GADUS MORHUA	NA	0	0	0	0	1988	7	27	108	132	120	198	-59.73333	44.88333	101	200	1023	205	4VSW
1089	445	2354	NED1985049	56	10	GADUS MORHUA	COD(ATLANTIC)	11	39	12.03125	42.65625	1985	7	22	185	208	196.5	198	-58.3	45.63333	101	200	1023	205	4VSW
1090	445	7335	TEL2007745	128	NA	GADUS MORHUA	NA	0	0	0	0	2007	7	24	123	173	148	200	-59.0555	44.79483	101	200	1023	205	4VSW
1091	445	5513	NED2002040	73	10	GADUS MORHUA	COD(ATLANTIC)	4	6.05	3.977272727	6.015625	2002	7	27	128	138	133	200	-58.76967	45.859	101	200	1023	205	4VSW
1092	445	1483	ATC1980307	36	10	GADUS MORHUA	COD(ATLANTIC)	6	13	4.375	9.479166667	1980	7	21	128	133	130.5	198	-59.95	44.75	101	200	1023	205	4VSW
1093	445	4118	NED1995227	68	NA	GADUS MORHUA	NA	0	0	0	0	1995	7	16	116	130	123	199	-58.35733	44.88683	101	200	1023	205	4VSW
1094	445	3026	NED1989124	20	NA	GADUS MORHUA	NA	0	0	0	0	1989	7	21	147	155	151	198	-59.5	44.81667	101	200	1023	205	4VSW
1095	445	1231	ATC1978280	55	10	GADUS MORHUA	COD(ATLANTIC)	1	1	0.972222222	0.972222222	1978	7	30	122	124	123	197	-58.71667	45.68333	101	200	1023	205	4VSW
1096	445	2540	NED1986066	72	10	GADUS MORHUA	COD(ATLANTIC)	26	25	28.4375	27.34375	1986	7	28	86	121	103.5	198	-58.75	44.93333	101	200	1023	205	4VSW
1097	445	3881	NED1994222	24	10	GADUS MORHUA	COD(ATLANTIC)	1	1	1.09375	1.09375	1994	7	20	105	137	121	199	-59.836	44.83417	101	200	1023	205	4VSW
1098	445	6322	NED2009027	159	10	GADUS MORHUA	COD(ATLANTIC)	4	2.92	4.117647059	3.005882353	2009	7	21	101	109	105	200	-58.27817	45.52833	101	200	1023	205	4VSW
1099	445	2681	NED1987086	40	10	GADUS MORHUA	COD(ATLANTIC)	94	129	91.38888889	125.4166667	1987	7	18	108	114	111	198	-58.98333	45.8	101	200	1023	205	4VSW
1100	445	7170	TEL2004530	75	10	GADUS MORHUA	COD(ATLANTIC)	1	0.3	0.988700565	0.296610169	2004	7	26	127	139	133	200	-58.0655	45.42333	101	200	1023	205	4VSW
1101	445	2353	NED1985049	54	10	GADUS MORHUA	COD(ATLANTIC)	20	59	20.58823529	60.73529412	1985	7	22	115	206	160.5	198	-58.3	45.56667	101	200	1023	205	4VSW
1102	445	632	ATC1974226	35	10	GADUS MORHUA	COD(ATLANTIC)	8	8	6.666666667	6.666666667	1974	7	28	106	109	107.5	197	-59.96667	44.85	101	200	1023	205	4VSW
1103	445	2369	NED1985049	72	10	GADUS MORHUA	COD(ATLANTIC)	102	146	105	150.2941176	1985	7	24	112	117	114.5	198	-58.98333	45.8	101	200	1023	205	4VSW
1104	445	3061	NED1989124	56	10	GADUS MORHUA	COD(ATLANTIC)	22	24	24.0625	26.25	1989	7	25	100	111	105.5	198	-58.53333	44.75	101	200	1023	205	4VSW
1105	445	1665	ATC1981322	65	10	GADUS MORHUA	COD(ATLANTIC)	104	355	101.1111111	345.1388889	1981	7	24	120	160	140	198	-58.18333	45.65	101	200	1023	205	4VSW
1106	445	2884	NED1988106	65	10	GADUS MORHUA	COD(ATLANTIC)	34	76	39.66666667	88.66666667	1988	7	24	80	130	105	198	-58.18333	45.63333	101	200	1023	205	4VSW
1107	445	5071	NED2000431	67	NA	GADUS MORHUA	NA	0	0	0	0	2000	7	23	195	202	198.5	200	-58.402	45.73267	101	200	1023	205	4VSW
1108	445	7148	TEL2004530	51	10	GADUS MORHUA	COD(ATLANTIC)	26	29.9	26.76470588	30.77941176	2004	7	23	126	126	126	200	-59.08283	45.59967	101	200	1023	205	4VSW
1109	445	516	ATC1973213	70	10	GADUS MORHUA	COD(ATLANTIC)	1	5	1.09375	5.46875	1973	8	1	150	155	152.5	197	-58.63333	45.81667	101	200	1023	205	4VSW
1110	445	1812	HAM1982081	58	10	GADUS MORHUA	COD(ATLANTIC)	6	12	5.526315789	11.05263158	1982	7	27	131	132	131.5	198	-58.9	45.68333	101	200	1023	205	4VSW
1111	445	124	ATC1970176	63	10	GADUS MORHUA	COD(ATLANTIC)	1	2	1.166666667	2.333333333	1970	7	29	145	145	145	197	-58.98333	45.68333	101	200	1023	205	4VSW
1112	445	6318	NED2009027	155	10	GADUS MORHUA	COD(ATLANTIC)	110	117.49	113.2352941	120.9455882	2009	7	21	104	108	106	200	-58.83167	45.612	101	200	1023	205	4VSW
1113	445	2867	NED1988106	47	10	GADUS MORHUA	COD(ATLANTIC)	16	59	18.66666667	68.83333333	1988	7	22	62	157	109.5	198	-58.76667	44.83333	101	200	1023	205	4VSW
1114	445	4314	NED1996247	95	NA	GADUS MORHUA	NA	0	0	0	0	1996	7	27	104	118	111	199	-59.71567	44.83783	101	200	1023	205	4VSW
1115	445	3923	NED1994222	71	NA	GADUS MORHUA	NA	0	0	0	0	1994	7	25	206	212	209	199	-58.32117	45.58867	101	200	1023	205	4VSW
1116	445	646	ATC1974226	50	NA	GADUS MORHUA	NA	0	0	0	0	1974	7	30	115	125	120	197	-58.6	44.78333	101	200	1023	205	4VSW
1117	445	4288	NED1996247	62	10	GADUS MORHUA	COD(ATLANTIC)	1	0.24	1.483050847	0.355932203	1996	7	24	145	146	145.5	199	-58.00117	45.35417	101	200	1023	205	4VSW
1118	445	666	ATC1974226	71	10	GADUS MORHUA	COD(ATLANTIC)	2	1	1.75	0.875	1974	8	1	130	142	136	197	-58.81667	45.7	101	200	1023	205	4VSW
1119	445	5733	NED2003042	56	NA	GADUS MORHUA	NA	0	0	0	0	2003	7	27	137	152	144.5	200	-58.74817	44.81767	101	200	1023	205	4VSW
1120	445	5734	NED2003042	57	10	GADUS MORHUA	COD(ATLANTIC)	2	2.8	2.023121387	2.832369942	2003	7	28	142	150	146	200	-59.2515	44.78283	101	200	1023	205	4VSW
1121	445	5481	NED2002040	39	NA	GADUS MORHUA	NA	0	0	0	0	2002	7	23	125	129	127	200	-59.9165	44.83867	101	200	1023	205	4VSW
1122	445	377	ATC1972201	73	10	GADUS MORHUA	COD(ATLANTIC)	13	23	10.83333333	19.16666667	1972	7	16	120	126	123	197	-58.86667	45.66667	101	200	1023	205	4VSW
1123	445	1216	ATC1978280	40	10	GADUS MORHUA	COD(ATLANTIC)	1	4	1.029411765	4.117647059	1978	7	28	144	170	157	197	-59.03333	44.75	101	200	1023	205	4VSW
1124	445	1918	HAM1991231	89	10	GADUS MORHUA	COD(ATLANTIC)	26	35	26.76470588	36.02941176	1991	7	26	132	140	136	199	-58.89633	45.79983	101	200	1023	205	4VSW
1125	445	7550	TEM2008830	169	10	GADUS MORHUA	COD(ATLANTIC)	5	8.3	4.888268156	8.11452514	2008	7	28	146	150	148	200	-59.08217	45.618	101	200	1023	205	4VSW
1126	445	1910	HAM1991231	81	NA	GADUS MORHUA	NA	0	0	0	0	1991	7	25	151	155	153	199	-59.275	44.82667	101	200	1023	205	4VSW
1127	445	3922	NED1994222	70	10	GADUS MORHUA	COD(ATLANTIC)	3	4	2.916666667	3.888888889	1994	7	25	100	103	101.5	199	-58.79283	45.65867	101	200	1023	205	4VSW
1128	445	369	ATC1972201	64	NA	GADUS MORHUA	NA	0	0	0	0	1972	7	14	117	128	122.5	197	-59.05	44.85	101	200	1023	205	4VSW
1129	445	2514	NED1986066	46	10	GADUS MORHUA	COD(ATLANTIC)	11	22	11.32352941	22.64705882	1986	7	26	105	133	119	198	-58.36667	45.8	101	200	1023	205	4VSW
1130	445	4903	NED1999929	94	10	GADUS MORHUA	COD(ATLANTIC)	14	21.6	13.17204301	20.32258065	1999	7	29	142	145	143.5	199	-59.05517	45.69017	101	200	1023	205	4VSW
1131	445	4284	NED1996247	58	10	GADUS MORHUA	COD(ATLANTIC)	1	0.01	0.988700565	0.009887006	1996	7	24	157	158	157.5	199	-58.61917	45.78317	101	200	1023	205	4VSW
1132	445	6525	NED2010027	166	NA	GADUS MORHUA	NA	0	0	0	0	2010	7	29	119	136	127.5	201	-58.99217	44.8915	101	200	1023	205	4VSW
1133	445	5268	NED2001037	45	10	GADUS MORHUA	COD(ATLANTIC)	2	2.75	1.988636364	2.734375	2001	7	22	133	140	136.5	200	-58.704	45.8715	101	200	1023	205	4VSW
1134	445	5530	NED2002040	92	NA	GADUS MORHUA	NA	0	0	0	0	2002	7	29	116	121	118.5	200	-58.87767	45.61967	101	200	1023	205	4VSW
1135	445	1524	ATC1980307	78	10	GADUS MORHUA	COD(ATLANTIC)	26	54	28.4375	59.0625	1980	7	25	95	135	115	198	-59.48333	45.7	101	200	1023	205	4VSW
1136	445	7137	TEL2004530	39	NA	GADUS MORHUA	NA	0	0	0	0	2004	7	21	128	137	132.5	200	-58.59167	44.81417	101	200	1023	205	4VSW
1137	445	3065	NED1989124	60	10	GADUS MORHUA	COD(ATLANTIC)	3	6	4.038461538	8.076923077	1989	7	25	84	154	119	198	-58.75	44.88333	101	200	1023	205	4VSW
1138	445	1221	ATC1978280	45	NA	GADUS MORHUA	NA	0	0	0	0	1978	7	29	120	120	120	197	-59.61667	44.78333	101	200	1023	205	4VSW
1139	445	5485	NED2002040	43	NA	GADUS MORHUA	NA	0	0	0	0	2002	7	23	103	130	116.5	200	-59.048	44.88167	101	200	1023	205	4VSW
1140	445	3730	NED1993190	70	10	GADUS MORHUA	COD(ATLANTIC)	2	0	2.023121387	0	1993	7	28	126	148	137	199	-58.956	44.77017	101	200	1023	205	4VSW
1141	445	222	ATC1971189	40	NA	GADUS MORHUA	NA	0	0	0	0	1971	7	17	137	153	145	197	-59.03333	44.8	101	200	1023	205	4VSW
1142	445	668	ATC1974226	73	10	GADUS MORHUA	COD(ATLANTIC)	2	7	1.842105263	6.447368421	1974	8	2	121	138	129.5	197	-58.6	45.86667	101	200	1023	205	4VSW
1143	445	5888	NED2005034	34	10	GADUS MORHUA	COD(ATLANTIC)	26	34.14	26	34.14	2005	7	17	160	165	162.5	200	-58.54283	45.8085	101	200	1023	205	4VSW
1144	445	2513	NED1986066	45	10	GADUS MORHUA	COD(ATLANTIC)	31	52	31.91176471	53.52941176	1986	7	26	148	151	149.5	198	-58.7	45.75	101	200	1023	205	4VSW
1145	445	6751	NED2011025	213	10	GADUS MORHUA	COD(ATLANTIC)	1	0.91	1	0.91	2011	8	1	141	144	142.5	201	-58.775	45.73983	101	200	1023	205	4VSW
1146	445	104	ATC1970176	42	10	GADUS MORHUA	COD(ATLANTIC)	1	6	0.875	5.25	1970	7	26	128	139	133.5	197	-59.46667	44.8	101	200	1023	205	4VSW
1147	445	3733	NED1993190	73	10	GADUS MORHUA	COD(ATLANTIC)	7	8	7	8	1993	7	28	128	142	135	199	-58.02517	45.33217	101	200	1023	205	4VSW
1148	445	376	ATC1972201	72	10	GADUS MORHUA	COD(ATLANTIC)	5	19	4.861111111	18.47222222	1972	7	16	133	143	138	197	-58.83333	45.83333	101	200	1023	205	4VSW
1149	445	6138	NED2006036	73	NA	GADUS MORHUA	NA	0	0	0	0	2006	7	29	113	130	121.5	200	-58.89417	44.7165	101	200	1023	205	4VSW
1150	445	7338	TEL2007745	131	NA	GADUS MORHUA	NA	0	0	0	0	2007	7	25	147	157	152	200	-58.7635	44.88217	101	200	1023	205	4VSW
1151	445	1511	ATC1980307	65	10	GADUS MORHUA	COD(ATLANTIC)	200	460	205.8823529	473.5294118	1980	7	24	129	145	137	198	-58.53333	45.85	101	200	1023	205	4VSW
1152	445	2066	NED1983013	59	10	GADUS MORHUA	COD(ATLANTIC)	19	39	19.55882353	40.14705882	1983	7	25	83	178	130.5	198	-58.38333	45.78333	101	200	1023	205	4VSW
1153	445	3921	NED1994222	69	10	GADUS MORHUA	COD(ATLANTIC)	1	1	1.166666667	1.166666667	1994	7	25	149	150	149.5	199	-58.67683	45.81567	101	200	1023	205	4VSW
1154	445	802	ATC1975237	54	NA	GADUS MORHUA	NA	0	0	0	0	1975	8	4	105	115	110	197	-58.71667	44.78333	101	200	1023	205	4VSW
1155	445	6112	NED2006036	43	NA	GADUS MORHUA	NA	0	0	0	0	2006	7	26	120	131	125.5	200	-58.3325	44.92783	101	200	1023	205	4VSW
1156	445	4286	NED1996247	60	10	GADUS MORHUA	COD(ATLANTIC)	1	1.85	0.994318182	1.839488636	1996	7	24	205	210	207.5	199	-58.248	45.62783	101	200	1023	205	4VSW
1157	445	4648	NED1998832	24	10	GADUS MORHUA	COD(ATLANTIC)	1	1.7	0.994318182	1.690340909	1998	7	23	132	137	134.5	199	-58.60883	45.73233	101	200	1023	205	4VSW
1158	445	7359	TEL2007745	152	10	GADUS MORHUA	COD(ATLANTIC)	3	1.4	3.052325581	1.424418605	2007	7	27	127	140	133.5	200	-57.84817	45.357	101	200	1023	205	4VSW
1159	445	5062	NED2000431	57	10	GADUS MORHUA	COD(ATLANTIC)	1	0.4	1.158940397	0.463576159	2000	7	22	67	103	85	200	-58.34267	44.94433	101	200	1023	205	4VSW
1160	445	6139	NED2006036	74	NA	GADUS MORHUA	NA	0	0	0	0	2006	7	29	144	165	154.5	200	-59.50917	44.86917	101	200	1023	205	4VSW
1161	445	1078	ATC1977266	32	10	GADUS MORHUA	COD(ATLANTIC)	73	152	75.14705882	156.4705882	1977	7	27	115	155	135	197	-59.48333	44.76667	101	200	1023	205	4VSW
1162	445	1917	HAM1991231	88	10	GADUS MORHUA	COD(ATLANTIC)	5	11	5.147058824	11.32352941	1991	7	26	149	151	150	199	-59.06217	45.6285	101	200	1023	205	4VSW
1163	445	105	ATC1970176	43	10	GADUS MORHUA	COD(ATLANTIC)	1	1	1.09375	1.09375	1970	7	26	97	105	101	197	-58.68333	44.66667	101	200	1023	205	4VSW
1164	445	1643	ATC1981322	42	NA	GADUS MORHUA	NA	0	0	0	0	1981	7	21	124	138	131	198	-59	44.9	101	200	1023	205	4VSW
1165	445	3738	NED1993190	78	10	GADUS MORHUA	COD(ATLANTIC)	11	16	11	16	1993	7	29	142	146	144	199	-58.783	45.733	101	200	1023	205	4VSW
1166	445	4495	NED1997734	50	NA	GADUS MORHUA	NA	0	0	0	0	1997	7	26	208	215	211.5	199	-58.27917	45.61517	101	200	1023	205	4VSW
1167	445	3729	NED1993190	69	NA	GADUS MORHUA	NA	0	0	0	0	1993	7	28	130	139	134.5	199	-58.5255	44.81983	101	200	1023	205	4VSW
1168	445	5916	NED2005034	67	10	GADUS MORHUA	COD(ATLANTIC)	3	3.75	3.143712575	3.929640719	2005	7	20	122	132	127	200	-59.376	44.877	101	200	1023	205	4VSW
1169	445	1662	ATC1981322	62	10	GADUS MORHUA	COD(ATLANTIC)	2	5	2.333333333	5.833333333	1981	7	23	141	132	136.5	198	-59.93333	44.88333	101	200	1023	205	4VSW
1170	445	2511	NED1986066	43	10	GADUS MORHUA	COD(ATLANTIC)	22	67	22.64705882	68.97058824	1986	7	25	155	159	157	198	-58.53333	45.56667	101	200	1023	205	4VSW
1171	445	6292	NED2009027	126	NA	GADUS MORHUA	NA	0	0	0	0	2009	7	18	122	137	129.5	200	-59.74433	44.666	101	200	1023	205	4VSW
1172	445	803	ATC1975237	55	10	GADUS MORHUA	COD(ATLANTIC)	4	11	5.384615385	14.80769231	1975	8	4	105	125	115	197	-58.43333	44.86667	101	200	1023	205	4VSW
1173	445	1682	HAM1981060	38	10	GADUS MORHUA	COD(ATLANTIC)	146	237	141.9444444	230.4166667	1981	7	20	109	117	113	198	-59.95	44.9	101	200	1023	205	4VSW
1174	445	1913	HAM1991231	84	10	GADUS MORHUA	COD(ATLANTIC)	53	37	66.25	46.25	1991	7	25	108	122	115	199	-59.818	44.896	101	200	1023	205	4VSW
1175	445	3025	NED1989124	19	10	GADUS MORHUA	COD(ATLANTIC)	13	8	13.38235294	8.235294118	1989	7	21	106	114	110	198	-59.71667	44.83333	101	200	1023	205	4VSW
1176	445	5070	NED2000431	66	10	GADUS MORHUA	COD(ATLANTIC)	1	1.11	1.041666667	1.15625	2000	7	23	122	129	125.5	200	-58.80767	45.673	101	200	1023	205	4VSW
1177	445	6293	NED2009027	127	10	GADUS MORHUA	COD(ATLANTIC)	1	1.894	0.994318182	1.883238636	2009	7	18	120	122	121	200	-59.83017	44.88367	101	200	1023	205	4VSW
1178	445	6317	NED2009027	154	10	GADUS MORHUA	COD(ATLANTIC)	2	2.64	1.988636364	2.625	2009	7	21	141	145	143	200	-58.81683	45.7255	101	200	1023	205	4VSW
1179	445	2205	NED1984032	58	10	GADUS MORHUA	COD(ATLANTIC)	46	79	44.72222222	76.80555556	1984	7	31	133	136	134.5	198	-58.48333	45.6	101	200	1023	205	4VSW
1180	445	382	ATC1972201	78	10	GADUS MORHUA	COD(ATLANTIC)	13	13	12.63888889	12.63888889	1972	7	17	116	131	123.5	197	-58	45.35	101	200	1023	205	4VSW
1181	445	6141	NED2006036	76	NA	GADUS MORHUA	NA	0	0	0	0	2006	7	29	116	122	119	200	-59.8125	44.82933	101	200	1023	205	4VSW
1182	445	947	ATC1976251	68	10	GADUS MORHUA	COD(ATLANTIC)	2	2	2.058823529	2.058823529	1976	8	4	170	185	177.5	197	-58.45	45.63333	101	200	1023	205	4VSW
1183	445	5280	NED2001037	57	NA	GADUS MORHUA	NA	0	0	0	0	2001	7	24	155	158	156.5	200	-58.77217	44.86533	101	200	1023	205	4VSW
1184	445	3554	NED1992174	86	10	GADUS MORHUA	COD(ATLANTIC)	2	3	1.944444444	2.916666667	1992	7	15	121	135	128	199	-59.919	44.86267	101	200	1023	205	4VSW
1185	445	4113	NED1995227	63	10	GADUS MORHUA	COD(ATLANTIC)	9	10.82	9	10.82	1995	7	16	94	181	137.5	199	-58.9855	44.769	101	200	1023	205	4VSW
1186	445	375	ATC1972201	71	10	GADUS MORHUA	COD(ATLANTIC)	7	17	7.205882353	17.5	1972	7	16	134	137	135.5	197	-58.91667	45.8	101	200	1023	205	4VSW
1187	445	6946	NED2012022	155	10	GADUS MORHUA	COD(ATLANTIC)	2	1.25	2.734375	1.708984375	2012	7	26	90	117	103.5	201	-59.9595	44.898	101	200	1023	205	4VSW
1188	445	1228	ATC1978280	52	10	GADUS MORHUA	COD(ATLANTIC)	11	56	11.32352941	57.64705882	1978	7	30	124	136	130	197	-58.71667	45.56667	101	200	1023	205	4VSW
1189	445	6519	NED2010027	160	10	GADUS MORHUA	COD(ATLANTIC)	3	3.17	2.982954545	3.151988636	2010	7	28	108	138	123	201	-59.36467	44.88533	101	200	1023	205	4VSW
1190	445	3556	NED1992174	88	NA	GADUS MORHUA	NA	0	0	0	0	1992	7	16	103	121	112	199	-59.56917	44.72017	101	200	1023	205	4VSW
1191	445	5273	NED2001037	50	NA	GADUS MORHUA	NA	0	0	0	0	2001	7	23	201	205	203	200	-58.46417	45.68667	101	200	1023	205	4VSW
1192	445	6518	NED2010027	159	10	GADUS MORHUA	COD(ATLANTIC)	1	0.144	0.994318182	0.143181818	2010	7	28	109	120	114.5	201	-59.74033	44.887	101	200	1023	205	4VSW
1193	445	1807	HAM1982081	53	10	GADUS MORHUA	COD(ATLANTIC)	152	467	177.3333333	544.8333333	1982	7	26	85	123	104	198	-58.73333	44.76667	101	200	1023	205	4VSW
1194	445	1667	ATC1981322	67	10	GADUS MORHUA	COD(ATLANTIC)	5	10	4.861111111	9.722222222	1981	7	24	138	148	143	198	-58.71667	45.83333	101	200	1023	205	4VSW
1195	445	4649	NED1998832	25	10	GADUS MORHUA	COD(ATLANTIC)	30	22.14	30	22.14	1998	7	23	112	122	117	199	-58.84233	45.67267	101	200	1023	205	4VSW
1196	445	2866	NED1988106	46	10	GADUS MORHUA	COD(ATLANTIC)	115	263	134.1666667	306.8333333	1988	7	22	95	125	110	198	-59.05	44.83333	101	200	1023	205	4VSW
1197	445	4668	NED1998832	45	10	GADUS MORHUA	COD(ATLANTIC)	3	2.79	3	2.79	1998	7	25	132	147	139.5	199	-57.98083	45.3625	101	200	1023	205	4VSW
1198	445	7549	TEM2008830	168	10	GADUS MORHUA	COD(ATLANTIC)	11	16.9	11	16.9	2008	7	28	130	137	133.5	200	-58.951	45.65567	101	200	1023	205	4VSW
1199	445	4112	NED1995227	62	NA	GADUS MORHUA	NA	0	0	0	0	1995	7	16	130	142	136	199	-58.642	44.79583	101	200	1023	205	4VSW
1200	445	1510	ATC1980307	64	10	GADUS MORHUA	COD(ATLANTIC)	2	5	1.944444444	4.861111111	1980	7	24	125	135	130	198	-58.63333	45.71667	101	200	1023	205	4VSW
1201	445	5305	NED2001037	84	NA	GADUS MORHUA	NA	0	0	0	0	2001	7	27	120	124	122	200	-59.816	44.83	101	200	1023	205	4VSW
1202	445	5267	NED2001037	44	10	GADUS MORHUA	COD(ATLANTIC)	1	2.95	0.988700565	2.916666667	2001	7	22	140	141	140.5	200	-58.8395	45.7975	101	200	1023	205	4VSW
1203	445	7166	TEL2004530	71	NA	GADUS MORHUA	NA	0	0	0	0	2004	7	25	200	207	203.5	200	-58.5005	45.6605	101	200	1023	205	4VSW
1204	445	5064	NED2000431	59	NA	GADUS MORHUA	NA	0	0	0	0	2000	7	23	57	152	104.5	200	-58.90933	44.79267	101	200	1023	205	4VSW
1205	445	785	ATC1975237	37	10	GADUS MORHUA	COD(ATLANTIC)	5	24	4.605263158	22.10526316	1975	8	2	109	136	122.5	197	-59.25	44.81667	101	200	1023	205	4VSW
1206	445	3280	NED1990140	58	10	GADUS MORHUA	COD(ATLANTIC)	16	16	21.53846154	21.53846154	1990	7	29	141	146	143.5	199	-58.66017	45.8235	101	200	1023	205	4VSW
1207	445	5912	NED2005034	62	NA	GADUS MORHUA	NA	0	0	0	0	2005	7	20	111	121	116	200	-58.68833	44.79167	101	200	1023	205	4VSW
1208	445	7134	TEL2004530	36	NA	GADUS MORHUA	NA	0	0	0	0	2004	7	21	120	123	121.5	200	-59.5335	44.94233	101	200	1023	205	4VSW
1209	445	3739	NED1993190	79	10	GADUS MORHUA	COD(ATLANTIC)	6	13	6.034482759	13.07471264	1993	7	29	119	125	122	199	-58.42817	45.949	101	200	1023	205	4VSW
1210	445	6140	NED2006036	75	NA	GADUS MORHUA	NA	0	0	0	0	2006	7	29	119	122	120.5	200	-59.62617	44.81417	101	200	1023	205	4VSW
1211	445	5889	NED2005034	35	10	GADUS MORHUA	COD(ATLANTIC)	35	41.95	35	41.95	2005	7	17	150	155	152.5	200	-58.66667	45.75817	101	200	1023	205	4VSW
1212	445	7548	TEM2008830	167	10	GADUS MORHUA	COD(ATLANTIC)	3	3.65	2.982954545	3.629261364	2008	7	28	122	122	122	200	-58.88733	45.6195	101	200	1023	205	4VSW
1213	446	5510	NED2002040	70	NA	GADUS MORHUA	NA	0	0	0	0	2002	7	26	175	180	177.5	200	-58.01367	45.72767	101	200	491	200	4VSW
1214	446	6320	NED2009027	157	NA	GADUS MORHUA	NA	0	0	0	0	2009	7	21	126	128	127	200	-58.24383	45.87783	101	200	491	200	4VSW
1215	446	6118	NED2006036	49	NA	GADUS MORHUA	NA	0	0	0	0	2006	7	27	155	191	173	200	-57.47983	45.01917	101	200	491	200	4VSW
1216	446	6321	NED2009027	158	NA	GADUS MORHUA	NA	0	0	0	0	2009	7	21	205	209	207	200	-58.14283	45.90567	101	200	491	200	4VSW
1217	446	3046	NED1989124	41	10	GADUS MORHUA	COD(ATLANTIC)	3	8	3.28125	8.75	1989	7	23	179	191	185	198	-57.86667	45.53333	101	200	491	200	4VSW
1218	446	3924	NED1994222	72	NA	GADUS MORHUA	NA	0	0	0	0	1994	7	25	125	134	129.5	199	-58.0875	45.75383	101	200	491	200	4VSW
1219	446	2065	NED1983013	58	10	GADUS MORHUA	COD(ATLANTIC)	3	9	2.916666667	8.75	1983	7	25	126	154	140	198	-58.35	45.95	101	200	491	200	4VSW
1220	446	2349	NED1985049	50	10	GADUS MORHUA	COD(ATLANTIC)	20	36	20.58823529	37.05882353	1985	7	21	125	137	131	198	-57.65	45.16667	101	200	491	200	4VSW
1221	446	4295	NED1996247	69	10	GADUS MORHUA	COD(ATLANTIC)	1	2.11	1.01744186	2.146802326	1996	7	25	122	134	128	199	-57.54817	45.0725	101	200	491	200	4VSW
1222	446	1903	HAM1991231	74	10	GADUS MORHUA	COD(ATLANTIC)	6	24	6.176470588	24.70588235	1991	7	24	115	127	121	199	-57.63917	45.171	101	200	491	200	4VSW
1223	446	6119	NED2006036	50	NA	GADUS MORHUA	NA	0	0	0	0	2006	7	27	180	182	181	200	-57.3545	44.89167	101	200	491	200	4VSW
1224	446	3926	NED1994222	74	10	GADUS MORHUA	COD(ATLANTIC)	8	10	7.777777778	9.722222222	1994	7	25	151	155	153	199	-57.404	44.92	101	200	491	200	4VSW
1225	446	3925	NED1994222	73	NA	GADUS MORHUA	NA	0	0	0	0	1994	7	25	194	197	195.5	199	-57.86633	45.57233	101	200	491	200	4VSW
1226	446	6974	NED2012022	185	10	GADUS MORHUA	COD(ATLANTIC)	1	0.001	1.029411765	0.001029412	2012	7	30	168	172	170	201	-58.046	45.76217	101	200	491	200	4VSW
1227	446	3533	NED1992174	64	NA	GADUS MORHUA	NA	0	0	0	0	1992	7	13	194	197	195.5	199	-58.1685	45.8835	101	200	491	200	4VSW
1228	446	1064	ATC1977266	18	NA	GADUS MORHUA	NA	0	0	0	0	1977	7	25	135	155	145	197	-57.2	44.51667	101	200	491	200	4VSW
1229	446	6488	NED2010027	127	10	GADUS MORHUA	COD(ATLANTIC)	3	1.5	2.966101695	1.483050847	2010	7	23	136	137	136.5	201	-58.45433	45.98583	101	200	491	200	4VSW
1230	446	3735	NED1993190	75	10	GADUS MORHUA	COD(ATLANTIC)	1	1	1	1	1993	7	28	146	157	151.5	199	-58.06983	45.7495	101	200	491	200	4VSW
1231	446	1904	HAM1991231	75	10	GADUS MORHUA	COD(ATLANTIC)	2	10	2.058823529	10.29411765	1991	7	24	131	135	133	199	-57.76883	45.39617	101	200	491	200	4VSW
1232	446	5057	NED2000431	52	10	GADUS MORHUA	COD(ATLANTIC)	8	13.24	7.82122905	12.94413408	2000	7	22	127	136	131.5	200	-57.63033	45.17567	101	200	491	200	4VSW
1233	446	2678	NED1987086	37	NA	GADUS MORHUA	NA	0	0	0	0	1987	7	18	200	204	202	198	-58.28333	46	101	200	491	200	4VSW
1234	446	1505	ATC1980307	59	10	GADUS MORHUA	COD(ATLANTIC)	13	33	10.34090909	26.25	1980	7	23	107	115	111	198	-57.86667	45.48333	101	200	491	200	4VSW
1235	446	4515	NED1997734	70	10	GADUS MORHUA	COD(ATLANTIC)	2	1.74	1.902173913	1.654891304	1997	7	28	179	187	183	199	-58.35683	45.99433	101	200	491	200	4VSW
1236	446	121	ATC1970176	60	NA	GADUS MORHUA	NA	0	0	0	0	1970	7	29	165	170	167.5	197	-58.35	45.96667	101	200	491	200	4VSW
1237	446	120	ATC1970176	59	10	GADUS MORHUA	COD(ATLANTIC)	3	17	3.088235294	17.5	1970	7	28	140	146	143	197	-58.18333	45.85	101	200	491	200	4VSW
1238	446	4878	NED1999929	68	10	GADUS MORHUA	COD(ATLANTIC)	5	6.28	5.028735632	6.316091954	1999	7	27	117	119	118	199	-57.71033	45.14883	101	200	491	200	4VSW
1239	446	4516	NED1997734	71	NA	GADUS MORHUA	NA	0	0	0	0	1997	7	28	169	174	171.5	199	-57.883	45.54733	101	200	491	200	4VSW
1240	446	1805	HAM1982081	51	10	GADUS MORHUA	COD(ATLANTIC)	3	7	2.916666667	6.805555556	1982	7	26	156	160	158	198	-57.73333	45.36667	101	200	491	200	4VSW
1241	446	6338	NED2009027	175	10	GADUS MORHUA	COD(ATLANTIC)	42	52.54	43.23529412	54.08529412	2009	7	23	142	145	143.5	200	-57.2155	44.49683	101	200	491	200	4VSW
1242	446	5503	NED2002040	63	NA	GADUS MORHUA	NA	0	0	0	0	2002	7	25	168	179	173.5	200	-57.64917	45.266	101	200	491	200	4VSW
1243	446	7358	TEL2007745	151	NA	GADUS MORHUA	NA	0	0	0	0	2007	7	27	185	187	186	200	-57.64	45.28217	101	200	491	200	4VSW
1244	446	2508	NED1986066	40	10	GADUS MORHUA	COD(ATLANTIC)	25	70	25.73529412	72.05882353	1986	7	25	133	135	134	198	-57.71667	45.31667	101	200	491	200	4VSW
1245	446	808	ATC1975237	60	NA	GADUS MORHUA	NA	0	0	0	0	1975	8	5	176	181	178.5	197	-57.76667	45.45	101	200	491	200	4VSW
1246	446	2351	NED1985049	52	10	GADUS MORHUA	COD(ATLANTIC)	44	85	45.29411765	87.5	1985	7	22	139	145	142	198	-57.8	45.43333	101	200	491	200	4VSW
1247	446	5058	NED2000431	53	10	GADUS MORHUA	COD(ATLANTIC)	3	2.03	2.932960894	1.984636872	2000	7	22	158	163	160.5	200	-57.81933	45.46867	101	200	491	200	4VSW
1248	446	4877	NED1999929	67	10	GADUS MORHUA	COD(ATLANTIC)	1	1.42	0.972222222	1.380555556	1999	7	27	148	158	153	199	-57.40367	44.91533	101	200	491	200	4VSW
1249	446	1804	HAM1982081	50	10	GADUS MORHUA	COD(ATLANTIC)	57	116	55.41666667	112.7777778	1982	7	26	142	145	143.5	198	-57.58333	45.13333	101	200	491	200	4VSW
1250	446	383	ATC1972201	79	NA	GADUS MORHUA	NA	0	0	0	0	1972	7	17	190	200	195	197	-57.63333	45.28333	101	200	491	200	4VSW
1251	446	6973	NED2012022	184	NA	GADUS MORHUA	NA	0	0	0	0	2012	7	30	139	143	141	201	-58.26283	45.90483	101	200	491	200	4VSW
1252	446	1088	ATC1977266	43	NA	GADUS MORHUA	NA	0	0	0	0	1977	7	29	136	141	138.5	197	-57.68333	45.28333	101	200	491	200	4VSW
1253	446	5501	NED2002040	61	NA	GADUS MORHUA	NA	0	0	0	0	2002	7	25	181	192	186.5	200	-57.50483	45.09367	101	200	491	200	4VSW
1254	446	1370	ATC1979293	55	10	GADUS MORHUA	COD(ATLANTIC)	1	1	1.029411765	1.029411765	1979	7	25	176	184	180	197	-57.46667	45.06667	101	200	491	200	4VSW
1255	446	3045	NED1989124	40	10	GADUS MORHUA	COD(ATLANTIC)	24	62	23.33333333	60.27777778	1989	7	23	116	121	118.5	198	-58.03333	45.65	101	200	491	200	4VSW
1256	446	3532	NED1992174	63	10	GADUS MORHUA	COD(ATLANTIC)	1	0	0.972222222	0	1992	7	13	136	146	141	199	-58.1035	45.7685	101	200	491	200	4VSW
1257	446	1905	HAM1991231	76	10	GADUS MORHUA	COD(ATLANTIC)	2	9	2.058823529	9.264705882	1991	7	25	123	123	123	199	-57.99167	45.62917	101	200	491	200	4VSW
1258	446	810	ATC1975237	62	NA	GADUS MORHUA	NA	0	0	0	0	1975	8	5	126	132	129	197	-57.96667	45.58333	101	200	491	200	4VSW
1259	446	503	ATC1973213	57	NA	GADUS MORHUA	NA	0	0	0	0	1973	7	31	130	135	132.5	197	-57.75	45.36667	101	200	491	200	4VSW
1260	446	5887	NED2005034	33	NA	GADUS MORHUA	NA	0	0	0	0	2005	7	17	154	157	155.5	200	-58.27133	45.9705	101	200	491	200	4VSW
1261	446	2510	NED1986066	42	NA	GADUS MORHUA	NA	0	0	0	0	1986	7	25	192	197	194.5	198	-58	45.73333	101	200	491	200	4VSW
1262	446	1506	ATC1980307	60	10	GADUS MORHUA	COD(ATLANTIC)	8	34	7.368421053	31.31578947	1980	7	23	137	145	141	198	-57.96667	45.63333	101	200	491	200	4VSW
1263	446	4666	NED1998832	43	NA	GADUS MORHUA	NA	0	0	0	0	1998	7	25	130	132	131	199	-58.0245	45.67933	101	200	491	200	4VSW
1264	446	948	ATC1976251	69	10	GADUS MORHUA	COD(ATLANTIC)	7	17	10.20833333	24.79166667	1976	8	4	130	138	134	197	-58.03333	45.66667	101	200	491	200	4VSW
1265	446	5271	NED2001037	48	NA	GADUS MORHUA	NA	0	0	0	0	2001	7	22	197	202	199.5	200	-58.03917	45.786	101	200	491	200	4VSW
1266	446	6121	NED2006036	53	10	GADUS MORHUA	COD(ATLANTIC)	50	37.34	74.78632479	55.85042735	2006	7	27	142	150	146	200	-57.21183	44.513	101	200	491	200	4VSW
1267	446	5270	NED2001037	47	10	GADUS MORHUA	COD(ATLANTIC)	1	0.25	0.994318182	0.248579545	2001	7	22	176	180	178	200	-58.26367	45.94633	101	200	491	200	4VSW
1268	446	4517	NED1997734	72	NA	GADUS MORHUA	NA	0	0	0	0	1997	7	28	146	151	148.5	199	-57.72817	45.362	101	200	491	200	4VSW
1269	446	3265	NED1990140	42	10	GADUS MORHUA	COD(ATLANTIC)	21	50	20.41666667	48.61111111	1990	7	28	130	133	131.5	199	-57.276	44.68217	101	200	491	200	4VSW
1270	446	3047	NED1989124	42	10	GADUS MORHUA	COD(ATLANTIC)	6	4	6.176470588	4.117647059	1989	7	23	165	169	167	198	-57.75	45.4	101	200	491	200	4VSW
1271	446	1513	ATC1980307	67	NA	GADUS MORHUA	NA	0	0	0	0	1980	7	24	165	175	170	198	-58.18333	45.86667	101	200	491	200	4VSW
1272	446	807	ATC1975237	59	10	GADUS MORHUA	COD(ATLANTIC)	4	3	3.181818182	2.386363636	1975	8	4	106	131	118.5	197	-57.65	45.2	101	200	491	200	4VSW
1273	446	661	ATC1974226	65	NA	GADUS MORHUA	NA	0	0	0	0	1974	7	31	162	162	162	197	-57.78333	45.45	101	200	491	200	4VSW
1274	446	2688	NED1987086	47	10	GADUS MORHUA	COD(ATLANTIC)	9	19	9.264705882	19.55882353	1987	7	19	187	190	188.5	198	-57.91667	45.6	101	200	491	200	4VSW
1275	446	2203	NED1984032	56	10	GADUS MORHUA	COD(ATLANTIC)	5	12	4.861111111	11.66666667	1984	7	30	145	147	146	198	-58.16667	45.83333	101	200	491	200	4VSW
1276	446	2204	NED1984032	57	10	GADUS MORHUA	COD(ATLANTIC)	29	89	29.85294118	91.61764706	1984	7	31	119	122	120.5	198	-58.35	45.91667	101	200	491	200	4VSW
1277	446	2063	NED1983013	56	10	GADUS MORHUA	COD(ATLANTIC)	24	38	24.70588235	39.11764706	1983	7	25	121	122	121.5	198	-57.83333	45.45	101	200	491	200	4VSW
1278	446	949	ATC1976251	70	10	GADUS MORHUA	COD(ATLANTIC)	1	1	0.833333333	0.833333333	1976	8	4	173	176	174.5	197	-58.01667	45.76667	101	200	491	200	4VSW
1279	446	6497	NED2010027	136	NA	GADUS MORHUA	NA	0	0	0	0	2010	7	24	168	170	169	201	-57.30533	44.7905	101	200	491	200	4VSW
1280	446	384	ATC1972201	80	10	GADUS MORHUA	COD(ATLANTIC)	3	6	2.916666667	5.833333333	1972	7	17	136	143	139.5	197	-57.83333	45.46667	101	200	491	200	4VSW
1281	446	7172	TEL2004530	77	NA	GADUS MORHUA	NA	0	0	0	0	2004	7	26	150	160	155	200	-57.55967	45.10783	101	200	491	200	4VSW
1282	446	5901	NED2005034	48	10	GADUS MORHUA	COD(ATLANTIC)	3	1.61	3.034682081	1.628612717	2005	7	18	174	186	180	200	-57.267	44.74583	101	200	491	200	4VSW
1283	446	3734	NED1993190	74	NA	GADUS MORHUA	NA	0	0	0	0	1993	7	28	172	173	172.5	199	-57.772	45.43267	101	200	491	200	4VSW
1284	446	4883	NED1999929	74	NA	GADUS MORHUA	NA	0	0	0	0	1999	7	27	130	131	130.5	199	-58.32967	45.92483	101	200	491	200	4VSW
1285	446	2507	NED1986066	39	NA	GADUS MORHUA	NA	0	0	0	0	1986	7	25	168	175	171.5	198	-57.53333	45.1	101	200	491	200	4VSW
1286	446	7361	TEL2007745	154	NA	GADUS MORHUA	NA	0	0	0	0	2007	7	27	135	139	137	200	-58.4335	45.9725	101	200	491	200	4VSW
1287	446	6757	NED2011025	219	NA	GADUS MORHUA	NA	0	0	0	0	2011	8	1	181	181	181	201	-57.675	45.33183	101	200	491	200	4VSW
1288	446	6758	NED2011025	220	NA	GADUS MORHUA	NA	0	0	0	0	2011	8	2	177	179	178	201	-57.58017	45.19783	101	200	491	200	4VSW
1289	446	7169	TEL2004530	74	NA	GADUS MORHUA	NA	0	0	0	0	2004	7	25	145	150	147.5	200	-57.95117	45.60417	101	200	491	200	4VSW
1290	446	2679	NED1987086	38	10	GADUS MORHUA	COD(ATLANTIC)	2	4	2.058823529	4.117647059	1987	7	18	149	154	151.5	198	-58.3	45.91667	101	200	491	200	4VSW
1291	446	7537	TEM2008830	155	NA	GADUS MORHUA	NA	0	0	0	0	2008	7	26	146	150	148	200	-57.65417	45.221	101	200	491	200	4VSW
1292	446	2064	NED1983013	57	10	GADUS MORHUA	COD(ATLANTIC)	1	5	1.09375	5.46875	1983	7	25	130	132	131	198	-57.98333	45.61667	101	200	491	200	4VSW
1293	446	4287	NED1996247	61	10	GADUS MORHUA	COD(ATLANTIC)	5	9.31	4.943502825	9.20480226	1996	7	24	120	126	123	199	-58.005	45.64833	101	200	491	200	4VSW
1294	446	5892	NED2005034	38	NA	GADUS MORHUA	NA	0	0	0	0	2005	7	17	190	194	192	200	-57.8285	45.5255	101	200	491	200	4VSW
1295	446	5269	NED2001037	46	NA	GADUS MORHUA	NA	0	0	0	0	2001	7	22	169	170	169.5	200	-58.36933	45.97917	101	200	491	200	4VSW
1296	446	2882	NED1988106	63	10	GADUS MORHUA	COD(ATLANTIC)	5	32	4.861111111	31.11111111	1988	7	24	128	141	134.5	198	-57.68333	45.23333	101	200	491	200	4VSW
1297	446	1651	ATC1981322	50	NA	GADUS MORHUA	NA	0	0	0	0	1981	7	22	180	192	186	198	-57.45	45.03333	101	200	491	200	4VSW
1298	446	5054	NED2000431	48	10	GADUS MORHUA	COD(ATLANTIC)	1	0.3	1	0.3	2000	7	22	148	149	148.5	200	-57.34233	44.827	101	200	491	200	4VSW
1299	446	6491	NED2010027	130	NA	GADUS MORHUA	NA	0	0	0	0	2010	7	24	132	135	133.5	201	-58.06167	45.735	101	200	491	200	4VSW
1300	446	502	ATC1973213	56	10	GADUS MORHUA	COD(ATLANTIC)	1	2	1.458333333	2.916666667	1973	7	30	175	180	177.5	197	-57.66667	45.3	101	200	491	200	4VSW
1301	446	4670	NED1998832	49	NA	GADUS MORHUA	NA	0	0	0	0	1998	7	25	170	170	170	199	-57.48167	45.03517	101	200	491	200	4VSW
1302	446	4107	NED1995227	57	NA	GADUS MORHUA	NA	0	0	0	0	1995	7	15	165	169	167	199	-58.07933	45.78533	101	200	491	200	4VSW
1303	446	4108	NED1995227	58	NA	GADUS MORHUA	NA	0	0	0	0	1995	7	15	201	210	205.5	199	-57.9155	45.654	101	200	491	200	4VSW
1304	446	6983	NED2012022	194	10	GADUS MORHUA	COD(ATLANTIC)	1	0.002	1.315789474	0.002631579	2012	7	31	189	194	191.5	201	-57.5145	45.113	101	200	491	200	4VSW
1305	446	4665	NED1998832	42	NA	GADUS MORHUA	NA	0	0	0	0	1998	7	25	148	149	148.5	199	-58.4425	45.98783	101	200	491	200	4VSW
1306	446	6764	NED2011025	226	10	GADUS MORHUA	COD(ATLANTIC)	1	0.552	1	0.552	2011	8	2	166	170	168	201	-57.36017	44.88767	101	200	491	200	4VSW
1307	446	4285	NED1996247	59	NA	GADUS MORHUA	NA	0	0	0	0	1996	7	24	121	132	126.5	199	-58.50067	45.98483	101	200	491	200	4VSW
1308	446	385	ATC1972201	83	10	GADUS MORHUA	COD(ATLANTIC)	6	17	5.833333333	16.52777778	1972	7	18	111	116	113.5	197	-58.21667	45.85	101	200	491	200	4VSW
1309	446	667	ATC1974226	72	10	GADUS MORHUA	COD(ATLANTIC)	1	4	0.833333333	3.333333333	1974	8	1	185	196	190.5	197	-58.08333	45.81667	101	200	491	200	4VSW
1310	446	2885	NED1988106	66	10	GADUS MORHUA	COD(ATLANTIC)	1	2	1.09375	2.1875	1988	7	24	198	203	200.5	198	-58.1	45.85	101	200	491	200	4VSW
1311	446	7175	TEL2004530	80	NA	GADUS MORHUA	NA	0	0	0	0	2004	7	26	174	177	175.5	200	-57.366	44.89983	101	200	491	200	4VSW
1312	446	7360	TEL2007745	153	NA	GADUS MORHUA	NA	0	0	0	0	2007	7	27	172	182	177	200	-57.87783	45.55517	101	200	491	200	4VSW
1313	446	5723	NED2003042	45	10	GADUS MORHUA	COD(ATLANTIC)	2	0.72	2.011494253	0.724137931	2003	7	26	189	192	190.5	200	-57.17983	44.61833	101	200	491	200	4VSW
1314	446	1229	ATC1978280	53	NA	GADUS MORHUA	NA	0	0	0	0	1978	7	30	176	190	183	197	-57.91667	45.65	101	200	491	200	4VSW
1315	446	2202	NED1984032	55	10	GADUS MORHUA	COD(ATLANTIC)	1	1	1.029411765	1.029411765	1984	7	30	163	168	165.5	198	-57.88333	45.53333	101	200	491	200	4VSW
1316	446	501	ATC1973213	55	10	GADUS MORHUA	COD(ATLANTIC)	1	2	0.875	1.75	1973	7	30	180	200	190	197	-57.41667	44.98333	101	200	491	200	4VSW
1317	446	1375	ATC1979293	60	NA	GADUS MORHUA	NA	0	0	0	0	1979	7	26	160	164	162	197	-58.3	45.96667	101	200	491	200	4VSW
1318	446	3273	NED1990140	50	10	GADUS MORHUA	COD(ATLANTIC)	5	4	5.833333333	4.666666667	1990	7	29	128	134	131	199	-57.67617	45.24367	101	200	491	200	4VSW
1319	446	1089	ATC1977266	44	10	GADUS MORHUA	COD(ATLANTIC)	1	1	0.921052632	0.921052632	1977	7	29	175	175	175	197	-57.96667	45.68333	101	200	491	200	4VSW
1320	446	1374	ATC1979293	59	10	GADUS MORHUA	COD(ATLANTIC)	4	8	4.666666667	9.333333333	1979	7	26	133	136	134.5	197	-57.93333	45.55	101	200	491	200	4VSW
1321	446	2355	NED1985049	57	NA	GADUS MORHUA	NA	0	0	0	0	1985	7	22	173	180	176.5	198	-58.31667	45.96667	101	200	491	200	4VSW
1322	446	1664	ATC1981322	64	10	GADUS MORHUA	COD(ATLANTIC)	1	1	0.795454545	0.795454545	1981	7	23	150	154	152	198	-57.91667	45.56667	101	200	491	200	4VSW
1323	446	1666	ATC1981322	66	10	GADUS MORHUA	COD(ATLANTIC)	29	122	36.25	152.5	1981	7	24	126	136	131	198	-58.35	45.93333	101	200	491	200	4VSW
1324	446	5717	NED2003042	39	10	GADUS MORHUA	COD(ATLANTIC)	1	0.18	1.011560694	0.182080925	2003	7	25	156	167	161.5	200	-58.223	45.894	101	200	491	200	4VSW
1325	446	2883	NED1988106	64	10	GADUS MORHUA	COD(ATLANTIC)	1	3	1.09375	3.28125	1988	7	24	169	172	170.5	198	-57.86667	45.53333	101	200	491	200	4VSW
1326	446	5719	NED2003042	41	NA	GADUS MORHUA	NA	0	0	0	0	2003	7	26	163	165	164	200	-57.78683	45.44683	101	200	491	200	4VSW
1327	446	660	ATC1974226	64	10	GADUS MORHUA	COD(ATLANTIC)	3	5	2.5	4.166666667	1974	7	31	108	113	110.5	197	-57.65	45.16667	101	200	491	200	4VSW
1328	446	7535	TEM2008830	153	NA	GADUS MORHUA	NA	0	0	0	0	2008	7	26	178	186	182	200	-57.89633	45.58317	101	200	491	200	4VSW
1329	446	3520	NED1992174	49	10	GADUS MORHUA	COD(ATLANTIC)	17	18	17.5	18.52941176	1992	7	11	106	109	107.5	199	-57.3205	44.75717	101	200	491	200	4VSW
1330	446	2352	NED1985049	53	10	GADUS MORHUA	COD(ATLANTIC)	39	65	42.65625	71.09375	1985	7	22	131	150	140.5	198	-57.9	45.51667	101	200	491	200	4VSW
1331	446	1209	ATC1978280	33	NA	GADUS MORHUA	NA	0	0	0	0	1978	7	27	120	128	124	197	-57.48333	45.01667	101	200	491	200	4VSW
1332	446	1210	ATC1978280	34	NA	GADUS MORHUA	NA	0	0	0	0	1978	7	27	150	160	155	197	-57.5	45.06667	101	200	491	200	4VSW
1333	446	936	ATC1976251	57	NA	GADUS MORHUA	NA	0	0	0	0	1976	8	3	151	153	152	197	-57.31667	44.8	101	200	491	200	4VSW
1334	446	6749	NED2011025	211	NA	GADUS MORHUA	NA	0	0	0	0	2011	8	1	116	131	123.5	201	-58.1215	45.789	101	200	491	200	4VSW
1335	446	3272	NED1990140	49	NA	GADUS MORHUA	NA	0	0	0	0	1990	7	28	144	147	145.5	199	-57.54433	45.06833	101	200	491	200	4VSW
1336	446	237	ATC1971189	55	10	GADUS MORHUA	COD(ATLANTIC)	6	5	7	5.833333333	1971	7	19	152	160	156	197	-58.28333	45.91667	101	200	491	200	4VSW
1337	446	234	ATC1971189	52	NA	GADUS MORHUA	NA	0	0	0	0	1971	7	19	170	190	180	197	-57.51667	45.11667	101	200	491	200	4VSW
1338	446	4104	NED1995227	54	10	GADUS MORHUA	COD(ATLANTIC)	1	1.48	0.988700565	1.463276836	1995	7	15	145	147	146	199	-58.42333	45.9775	101	200	491	200	4VSW
1339	446	1815	HAM1982081	61	10	GADUS MORHUA	COD(ATLANTIC)	14	30	13.61111111	29.16666667	1982	7	27	124	145	134.5	198	-58.26667	45.88333	101	200	491	200	4VSW
1340	447	6115	NED2006036	46	NA	GADUS MORHUA	NA	0	0	0	0	2006	7	26	32	35	33.5	200	-58.274	44.63867	0	49	1616	50	4VSW
1341	447	5500	NED2002040	60	NA	GADUS MORHUA	NA	0	0	0	0	2002	7	25	28	29	28.5	200	-57.88517	44.79967	0	49	1616	50	4VSW
1342	447	4298	NED1996247	72	10	GADUS MORHUA	COD(ATLANTIC)	145	58.97	145.8333333	59.30890805	1996	7	25	18	20	19	199	-57.81283	44.63883	0	49	1616	50	4VSW
1343	447	4297	NED1996247	71	10	GADUS MORHUA	COD(ATLANTIC)	7	5.87	6.805555556	5.706944444	1996	7	25	18	19	18.5	199	-57.801	44.70383	0	49	1616	50	4VSW
1344	447	3927	NED1994222	75	10	GADUS MORHUA	COD(ATLANTIC)	22	25	21.38888889	24.30555556	1994	7	25	29	29	29	199	-57.79	44.92517	0	49	1616	50	4VSW
1345	447	5731	NED2003042	54	NA	GADUS MORHUA	NA	0	0	0	0	2003	7	27	32	33	32.5	200	-58.13117	44.589	0	49	1616	50	4VSW
1346	447	1900	HAM1991231	71	10	GADUS MORHUA	COD(ATLANTIC)	15	10	15.44117647	10.29411765	1991	7	24	23	25	24	199	-57.88617	44.741	0	49	1616	50	4VSW
1347	447	4294	NED1996247	68	NA	GADUS MORHUA	NA	0	0	0	0	1996	7	25	33	35	34	199	-57.9645	44.9205	0	49	1616	50	4VSW
1348	447	653	ATC1974226	57	10	GADUS MORHUA	COD(ATLANTIC)	20	9	21.875	9.84375	1974	7	30	23	23	23	197	-57.93333	44.56667	0	49	1616	50	4VSW
1349	447	6337	NED2009027	174	10	GADUS MORHUA	COD(ATLANTIC)	9	6.11	8.75	5.940277778	2009	7	23	30	32	31	200	-57.59	44.66233	0	49	1616	50	4VSW
1350	447	6987	NED2012022	199	10	GADUS MORHUA	COD(ATLANTIC)	1	1.49	1.023391813	1.524853801	2012	8	1	24	24	24	201	-57.47617	44.79583	0	49	1616	50	4VSW
1351	447	4121	NED1995227	71	10	GADUS MORHUA	COD(ATLANTIC)	2	0.01	2.011494253	0.010057471	1995	7	17	20	21	20.5	199	-57.81267	44.7405	0	49	1616	50	4VSW
1352	447	4123	NED1995227	73	10	GADUS MORHUA	COD(ATLANTIC)	2	0.4	2.011494253	0.402298851	1995	7	17	21	22	21.5	199	-57.577	44.94383	0	49	1616	50	4VSW
1353	447	1503	ATC1980307	57	10	GADUS MORHUA	COD(ATLANTIC)	209	556	174.1666667	463.3333333	1980	7	23	30	31	30.5	198	-57.88333	44.91667	0	49	1616	50	4VSW
1354	447	3516	NED1992174	45	NA	GADUS MORHUA	NA	0	0	0	0	1992	7	11	26	28	27	199	-57.6975	44.5785	0	49	1616	50	4VSW
1355	447	5043	NED2000431	35	NA	GADUS MORHUA	NA	0	0	0	0	2000	7	21	30	31	30.5	200	-58.33467	44.68417	0	49	1616	50	4VSW
1356	447	2869	NED1988106	49	10	GADUS MORHUA	COD(ATLANTIC)	74	126	64.75	110.25	1988	7	22	46	48	47	198	-58.46667	44.76667	0	49	1616	50	4VSW
1357	447	4296	NED1996247	70	10	GADUS MORHUA	COD(ATLANTIC)	24	9.21	28	10.745	1996	7	25	24	29	26.5	199	-57.54267	45.014	0	49	1616	50	4VSW
1358	447	645	ATC1974226	49	10	GADUS MORHUA	COD(ATLANTIC)	6	10	5	8.333333333	1974	7	29	41	42	41.5	197	-58.28333	44.86667	0	49	1616	50	4VSW
1359	447	2194	NED1984032	47	10	GADUS MORHUA	COD(ATLANTIC)	88	52	90.58823529	53.52941176	1984	7	29	30	30	30	198	-58.25	44.7	0	49	1616	50	4VSW
1360	447	4299	NED1996247	73	10	GADUS MORHUA	COD(ATLANTIC)	10	2.96	9.668508287	2.861878453	1996	7	25	19	20	19.5	199	-57.86617	44.53067	0	49	1616	50	4VSW
1361	447	2870	NED1988106	50	NA	GADUS MORHUA	NA	0	0	0	0	1988	7	22	30	33	31.5	198	-58.23333	44.71667	0	49	1616	50	4VSW
1362	447	3931	NED1994222	79	NA	GADUS MORHUA	NA	0	0	0	0	1994	7	26	37	37	37	199	-57.67317	44.47717	0	49	1616	50	4VSW
1363	447	5498	NED2002040	58	NA	GADUS MORHUA	NA	0	0	0	0	2002	7	25	17	26	21.5	200	-57.50133	44.76367	0	49	1616	50	4VSW
1364	447	6336	NED2009027	173	10	GADUS MORHUA	COD(ATLANTIC)	2	2.7	2.058823529	2.779411765	2009	7	23	23	25	24	200	-57.61	44.84517	0	49	1616	50	4VSW
1365	447	4875	NED1999929	65	10	GADUS MORHUA	COD(ATLANTIC)	2	3.61	2.023121387	3.651734104	1999	7	27	27	28	27.5	199	-57.89317	44.7795	0	49	1616	50	4VSW
1366	447	4486	NED1997734	41	NA	GADUS MORHUA	NA	0	0	0	0	1997	7	25	44	53	48.5	199	-58.473	44.748	0	49	1616	50	4VSW
1367	447	1500	ATC1980307	54	10	GADUS MORHUA	COD(ATLANTIC)	46	52	47.35294118	53.52941176	1980	7	23	37	38	37.5	198	-57.35	44.56667	0	49	1616	50	4VSW
1368	447	5499	NED2002040	59	NA	GADUS MORHUA	NA	0	0	0	0	2002	7	25	24	25	24.5	200	-57.97183	44.6275	0	49	1616	50	4VSW
1369	447	3934	NED1994222	82	10	GADUS MORHUA	COD(ATLANTIC)	2	1	1.933701657	0.966850829	1994	7	26	33	34	33.5	199	-58.2885	44.58767	0	49	1616	50	4VSW
1370	447	2697	NED1987086	56	10	GADUS MORHUA	COD(ATLANTIC)	45	50	46.32352941	51.47058824	1987	7	19	32	33	32.5	198	-58.2	44.45	0	49	1616	50	4VSW
1371	447	6335	NED2009027	172	10	GADUS MORHUA	COD(ATLANTIC)	3	1.23	3.088235294	1.266176471	2009	7	23	34	37	35.5	200	-58.03383	44.70483	0	49	1616	50	4VSW
1372	447	5732	NED2003042	55	NA	GADUS MORHUA	NA	0	0	0	0	2003	7	27	43	44	43.5	200	-58.288	44.84	0	49	1616	50	4VSW
1373	447	4870	NED1999929	60	10	GADUS MORHUA	COD(ATLANTIC)	2	0.125	2	0.125	1999	7	26	31	32	31.5	199	-57.57133	44.55	0	49	1616	50	4VSW
1374	447	7541	TEM2008830	160	NA	GADUS MORHUA	NA	0	0	0	0	2008	7	27	30	31	30.5	200	-58.05733	44.64517	0	49	1616	50	4VSW
1375	447	2505	NED1986066	37	10	GADUS MORHUA	COD(ATLANTIC)	293	306	284.8611111	297.5	1986	7	25	25	29	27	198	-57.85	44.76667	0	49	1616	50	4VSW
1376	447	7177	TEL2004530	82	NA	GADUS MORHUA	NA	0	0	0	0	2004	7	26	46	48	47	200	-57.49717	44.43633	0	49	1616	50	4VSW
1377	447	1208	ATC1978280	32	10	GADUS MORHUA	COD(ATLANTIC)	46	83	44.72222222	80.69444444	1978	7	27	26	42	34	197	-57.55	45	0	49	1616	50	4VSW
1378	447	3268	NED1990140	45	10	GADUS MORHUA	COD(ATLANTIC)	42	25	43.23529412	25.73529412	1990	7	28	30	32	31	199	-57.97633	44.68733	0	49	1616	50	4VSW
1379	447	6116	NED2006036	47	10	GADUS MORHUA	COD(ATLANTIC)	3	1.66	2.949438202	1.632022472	2006	7	26	22	24	23	200	-57.93367	44.68367	0	49	1616	50	4VSW
1380	447	2692	NED1987086	51	10	GADUS MORHUA	COD(ATLANTIC)	6	9	6.176470588	9.264705882	1987	7	19	31	31	31	198	-57.53333	44.53333	0	49	1616	50	4VSW
1381	447	3052	NED1989124	47	10	GADUS MORHUA	COD(ATLANTIC)	37	17	38.08823529	17.5	1989	7	24	20	24	22	198	-57.9	44.48333	0	49	1616	50	4VSW
1382	447	6334	NED2009027	171	10	GADUS MORHUA	COD(ATLANTIC)	18	9.96	17.89772727	9.903409091	2009	7	23	27	29	28	200	-58.02633	44.52283	0	49	1616	50	4VSW
1383	447	5730	NED2003042	53	10	GADUS MORHUA	COD(ATLANTIC)	1	5.78	1	5.78	2003	7	27	30	31	30.5	200	-58.14833	44.46017	0	49	1616	50	4VSW
1384	447	3260	NED1990140	36	10	GADUS MORHUA	COD(ATLANTIC)	44	31	42.77777778	30.13888889	1990	7	27	30	31	30.5	199	-58.14717	44.405	0	49	1616	50	4VSW
1385	447	1803	HAM1982081	49	10	GADUS MORHUA	COD(ATLANTIC)	822	463	846.1764706	476.6176471	1982	7	26	22	23	22.5	198	-57.76667	44.8	0	49	1616	50	4VSW
1386	447	7347	TEL2007745	140	10	GADUS MORHUA	COD(ATLANTIC)	1	1.2	1.054216867	1.265060241	2007	7	26	28	31	29.5	200	-58.2025	44.37117	0	49	1616	50	4VSW
1387	447	7348	TEL2007745	141	NA	GADUS MORHUA	NA	0	0	0	0	2007	7	26	22	23	22.5	200	-58.00067	44.55033	0	49	1616	50	4VSW
1388	447	1898	HAM1991231	69	10	GADUS MORHUA	COD(ATLANTIC)	29	32	46.13636364	50.90909091	1991	7	24	35	37	36	199	-57.40333	44.5025	0	49	1616	50	4VSW
1389	447	3929	NED1994222	77	NA	GADUS MORHUA	NA	0	0	0	0	1994	7	25	35	36	35.5	199	-57.55667	44.478	0	49	1616	50	4VSW
1390	447	3932	NED1994222	80	NA	GADUS MORHUA	NA	0	0	0	0	1994	7	26	34	36	35	199	-57.762	44.505	0	49	1616	50	4VSW
1391	447	1502	ATC1980307	56	10	GADUS MORHUA	COD(ATLANTIC)	7	12	5.568181818	9.545454545	1980	7	23	28	31	29.5	198	-58.01667	44.6	0	49	1616	50	4VSW
1392	447	7180	TEL2004530	86	NA	GADUS MORHUA	NA	0	0	0	0	2004	7	27	29	31	30	200	-58.1305	44.38817	0	49	1616	50	4VSW
1393	447	1367	ATC1979293	52	10	GADUS MORHUA	COD(ATLANTIC)	2	2	2.058823529	2.058823529	1979	7	25	30	30	30	197	-57.53333	44.53333	0	49	1616	50	4VSW
1394	447	3515	NED1992174	44	10	GADUS MORHUA	COD(ATLANTIC)	4	1	3.888888889	0.972222222	1992	7	11	35	36	35.5	199	-57.78367	44.477	0	49	1616	50	4VSW
1395	447	2058	NED1983013	51	10	GADUS MORHUA	COD(ATLANTIC)	4	2	3.684210526	1.842105263	1983	7	24	32	38	35	198	-57.8	44.45	0	49	1616	50	4VSW
1396	447	2693	NED1987086	52	10	GADUS MORHUA	COD(ATLANTIC)	3	4	2.916666667	3.888888889	1987	7	19	41	43	42	198	-57.71667	44.43333	0	49	1616	50	4VSW
1397	447	3521	NED1992174	51	10	GADUS MORHUA	COD(ATLANTIC)	12	36	12.35294118	37.05882353	1992	7	11	31	32	31.5	199	-57.409	44.74967	0	49	1616	50	4VSW
1398	447	1211	ATC1978280	35	NA	GADUS MORHUA	NA	0	0	0	0	1978	7	28	39	40	39.5	197	-57.86667	44.98333	0	49	1616	50	4VSW
1399	447	1369	ATC1979293	54	10	GADUS MORHUA	COD(ATLANTIC)	260	174	156.8965517	105	1979	7	25	21	22	21.5	197	-57.53333	44.81667	0	49	1616	50	4VSW
1400	447	5898	NED2005034	45	10	GADUS MORHUA	COD(ATLANTIC)	16	1.04	16	1.04	2005	7	18	19	21	20	200	-57.65817	44.86683	0	49	1616	50	4VSW
1401	447	5899	NED2005034	46	NA	GADUS MORHUA	NA	0	0	0	0	2005	7	18	17	19	18	200	-57.79467	44.65333	0	49	1616	50	4VSW
1402	447	5904	NED2005034	52	NA	GADUS MORHUA	NA	0	0	0	0	2005	7	19	46	50	48	200	-57.86833	44.40733	0	49	1616	50	4VSW
1403	447	233	ATC1971189	51	10	GADUS MORHUA	COD(ATLANTIC)	2	1	1.944444444	0.972222222	1971	7	19	34	35	34.5	197	-58.05	44.8	0	49	1616	50	4VSW
1404	447	5726	NED2003042	48	NA	GADUS MORHUA	NA	0	0	0	0	2003	7	27	46	46	46	200	-57.556	44.435	0	49	1616	50	4VSW
1405	447	2337	NED1985049	38	10	GADUS MORHUA	COD(ATLANTIC)	37	54	34.07894737	49.73684211	1985	7	20	29	38	33.5	198	-57.51667	44.66667	0	49	1616	50	4VSW
1406	447	3928	NED1994222	76	NA	GADUS MORHUA	NA	0	0	0	0	1994	7	25	18	26	22	199	-57.59367	44.74267	0	49	1616	50	4VSW
1407	447	3727	NED1993190	67	NA	GADUS MORHUA	NA	0	0	0	0	1993	7	28	31	31	31	199	-57.95417	44.85667	0	49	1616	50	4VSW
1408	447	6117	NED2006036	48	10	GADUS MORHUA	COD(ATLANTIC)	5	4.17	4.72972973	3.944594595	2006	7	26	32	34	33	200	-57.863	44.9275	0	49	1616	50	4VSW
1409	447	1504	ATC1980307	58	10	GADUS MORHUA	COD(ATLANTIC)	88	161	154	281.75	1980	7	23	32	32	32	198	-57.85	44.93333	0	49	1616	50	4VSW
1410	447	6759	NED2011025	221	10	GADUS MORHUA	COD(ATLANTIC)	46	69.28	61.92307692	93.26153846	2011	8	2	26	27	26.5	201	-57.64967	45.01233	0	49	1616	50	4VSW
1411	447	499	ATC1973213	53	10	GADUS MORHUA	COD(ATLANTIC)	2	1	2.058823529	1.029411765	1973	7	30	35	36	35.5	197	-58	44.73333	0	49	1616	50	4VSW
1412	447	657	ATC1974226	61	10	GADUS MORHUA	COD(ATLANTIC)	70	15	68.05555556	14.58333333	1974	7	31	17	23	20	197	-57.63333	44.65	0	49	1616	50	4VSW
1413	447	498	ATC1973213	52	10	GADUS MORHUA	COD(ATLANTIC)	49	13	45.13157895	11.97368421	1973	7	30	20	20	20	197	-57.56667	44.75	0	49	1616	50	4VSW
1414	447	3898	NED1994222	41	NA	GADUS MORHUA	NA	0	0	0	0	1994	7	22	47	47	47	199	-58.43033	44.76833	0	49	1616	50	4VSW
1415	447	6509	NED2010027	150	NA	GADUS MORHUA	NA	0	0	0	0	2010	7	26	31	33	32	201	-58.2245	44.514	0	49	1616	50	4VSW
1416	447	650	ATC1974226	54	10	GADUS MORHUA	COD(ATLANTIC)	17	6	17.5	6.176470588	1974	7	30	32	33	32.5	197	-58.3	44.45	0	49	1616	50	4VSW
1417	447	3266	NED1990140	43	10	GADUS MORHUA	COD(ATLANTIC)	1	1	1.029411765	1.029411765	1990	7	28	21	22	21.5	199	-57.65567	44.87633	0	49	1616	50	4VSW
1418	447	1501	ATC1980307	55	NA	GADUS MORHUA	NA	0	0	0	0	1980	7	23	31	32	31.5	198	-57.53333	44.63333	0	49	1616	50	4VSW
1419	447	1067	ATC1977266	21	10	GADUS MORHUA	COD(ATLANTIC)	56	35	61.25	38.28125	1977	7	26	30	30	30	197	-58.05	44.61667	0	49	1616	50	4VSW
1420	447	3051	NED1989124	46	10	GADUS MORHUA	COD(ATLANTIC)	68	41	85	51.25	1989	7	24	29	30	29.5	198	-57.45	44.56667	0	49	1616	50	4VSW
1421	447	1800	HAM1982081	46	10	GADUS MORHUA	COD(ATLANTIC)	3	0	3.088235294	0	1982	7	26	33	35	34	198	-57.81667	44.48333	0	49	1616	50	4VSW
1422	447	2691	NED1987086	50	10	GADUS MORHUA	COD(ATLANTIC)	12	10	13.125	10.9375	1987	7	19	23	29	26	198	-58.46667	44.78333	0	49	1616	50	4VSW
1423	447	4876	NED1999929	66	NA	GADUS MORHUA	NA	0	0	0	0	1999	7	27	21	22	21.5	199	-57.799	44.799	0	49	1616	50	4VSW
1424	447	5729	NED2003042	52	NA	GADUS MORHUA	NA	0	0	0	0	2003	7	27	19	20	19.5	200	-57.8555	44.49033	0	49	1616	50	4VSW
1425	447	6333	NED2009027	170	NA	GADUS MORHUA	NA	0	0	0	0	2009	7	22	31	34	32.5	200	-58.24533	44.56333	0	49	1616	50	4VSW
1426	447	6495	NED2010027	134	10	GADUS MORHUA	COD(ATLANTIC)	944	1223.58	954.9132948	1237.725434	2010	7	24	20	22	21	201	-57.65583	44.86417	0	49	1616	50	4VSW
1427	447	4675	NED1998832	58	NA	GADUS MORHUA	NA	0	0	0	0	1998	7	26	45	48	46.5	199	-58.38617	44.77983	0	49	1616	50	4VSW
1428	447	5487	NED2002040	45	NA	GADUS MORHUA	NA	0	0	0	0	2002	7	24	36	38	37	200	-58.452	44.72117	0	49	1616	50	4VSW
1429	447	3718	NED1993190	58	10	GADUS MORHUA	COD(ATLANTIC)	1	0	0.879396985	0	1993	7	27	28	29	28.5	199	-58.17083	44.347	0	49	1616	50	4VSW
1430	447	2506	NED1986066	38	10	GADUS MORHUA	COD(ATLANTIC)	4	6	3.888888889	5.833333333	1986	7	25	42	48	45	198	-57.91667	44.95	0	49	1616	50	4VSW
1431	447	4874	NED1999929	64	NA	GADUS MORHUA	NA	0	0	0	0	1999	7	26	31	34	32.5	199	-58.03467	44.85667	0	49	1616	50	4VSW
1432	447	3267	NED1990140	44	10	GADUS MORHUA	COD(ATLANTIC)	79	41	81.32352941	42.20588235	1990	7	28	25	29	27	199	-57.89567	44.73117	0	49	1616	50	4VSW
1433	447	110	ATC1970176	48	10	GADUS MORHUA	COD(ATLANTIC)	5	1	5.833333333	1.166666667	1970	7	27	32	33	32.5	197	-57.41667	44.6	0	49	1616	50	4VSW
1434	447	1207	ATC1978280	31	10	GADUS MORHUA	COD(ATLANTIC)	29	24	29.85294118	24.70588235	1978	7	27	29	31	30	197	-58	44.63333	0	49	1616	50	4VSW
1435	447	1206	ATC1978280	30	10	GADUS MORHUA	COD(ATLANTIC)	13	14	11.375	12.25	1978	7	27	32	32	32	197	-58.18333	44.55	0	49	1616	50	4VSW
1436	447	2061	NED1983013	54	10	GADUS MORHUA	COD(ATLANTIC)	406	500	394.7222222	486.1111111	1983	7	24	23	27	25	198	-57.71667	44.9	0	49	1616	50	4VSW
1437	447	2060	NED1983013	53	10	GADUS MORHUA	COD(ATLANTIC)	13	16	11.97368421	14.73684211	1983	7	24	22	26	24	198	-57.45	44.86667	0	49	1616	50	4VSW
1438	447	2709	NED1987086	69	10	GADUS MORHUA	COD(ATLANTIC)	1	2	1.029411765	2.058823529	1987	7	21	46	49	47.5	198	-58.43333	44.76667	0	49	1616	50	4VSW
1439	447	5497	NED2002040	57	NA	GADUS MORHUA	NA	0	0	0	0	2002	7	25	30	33	31.5	200	-57.4665	44.631	0	49	1616	50	4VSW
1440	447	7353	TEL2007745	146	NA	GADUS MORHUA	NA	0	0	0	0	2007	7	26	16	16	16	200	-57.6305	44.6995	0	49	1616	50	4VSW
1441	447	7354	TEL2007745	147	10	GADUS MORHUA	COD(ATLANTIC)	1880	1156.45	1880	1156.45	2007	7	26	26	28	27	200	-57.90967	44.749	0	49	1616	50	4VSW
1442	447	5900	NED2005034	47	NA	GADUS MORHUA	NA	0	0	0	0	2005	7	18	33	58	45.5	200	-57.638	44.57683	0	49	1616	50	4VSW
1443	447	5050	NED2000431	44	NA	GADUS MORHUA	NA	0	0	0	0	2000	7	21	19	21	20	200	-57.89133	44.57817	0	49	1616	50	4VSW
1444	447	4521	NED1997734	76	10	GADUS MORHUA	COD(ATLANTIC)	1	0.61	0.977653631	0.596368715	1997	7	28	18	18	18	199	-57.66033	44.79217	0	49	1616	50	4VSW
1445	447	2872	NED1988106	52	10	GADUS MORHUA	COD(ATLANTIC)	74	72	76.17647059	74.11764706	1988	7	23	28	30	29	198	-58.11667	44.48333	0	49	1616	50	4VSW
1446	447	6113	NED2006036	44	NA	GADUS MORHUA	NA	0	0	0	0	2006	7	26	43	45	44	200	-58.3475	44.76783	0	49	1616	50	4VSW
1447	447	5909	NED2005034	59	10	GADUS MORHUA	COD(ATLANTIC)	1	0.04	1	0.04	2005	7	20	34	34	34	200	-58.32783	44.51467	0	49	1616	50	4VSW
1448	447	5911	NED2005034	61	NA	GADUS MORHUA	NA	0	0	0	0	2005	7	20	45	51	48	200	-58.4785	44.7475	0	49	1616	50	4VSW
1449	447	3726	NED1993190	66	10	GADUS MORHUA	COD(ATLANTIC)	9	7	8.898305085	6.920903955	1993	7	28	27	30	28.5	199	-57.7825	44.88217	0	49	1616	50	4VSW
1450	447	2690	NED1987086	49	10	GADUS MORHUA	COD(ATLANTIC)	16	34	15.55555556	33.05555556	1987	7	19	33	34	33.5	198	-57.85	44.95	0	49	1616	50	4VSW
1451	447	656	ATC1974226	60	10	GADUS MORHUA	COD(ATLANTIC)	2	2	1.842105263	1.842105263	1974	7	31	30	30	30	197	-57.61667	44.53333	0	49	1616	50	4VSW
1452	447	2879	NED1988106	59	10	GADUS MORHUA	COD(ATLANTIC)	1	0	1.25	0	1988	7	23	36	55	45.5	198	-58.05	44.88333	0	49	1616	50	4VSW
1453	447	494	ATC1973213	48	10	GADUS MORHUA	COD(ATLANTIC)	27	11	42.95454545	17.5	1973	7	29	28	30	29	197	-58.08333	44.45	0	49	1616	50	4VSW
1454	447	2880	NED1988106	60	10	GADUS MORHUA	COD(ATLANTIC)	21	75	20.41666667	72.91666667	1988	7	23	38	39	38.5	198	-57.83333	45	0	49	1616	50	4VSW
1455	447	7174	TEL2004530	79	NA	GADUS MORHUA	NA	0	0	0	0	2004	7	26	21	23	22	200	-57.55183	44.84833	0	49	1616	50	4VSW
1456	447	337	ATC1972201	30	10	GADUS MORHUA	COD(ATLANTIC)	140	44	128.9473684	40.52631579	1972	7	10	20	26	23	197	-57.93333	44.43333	0	49	1616	50	4VSW
1457	447	3719	NED1993190	59	10	GADUS MORHUA	COD(ATLANTIC)	2	2	1.707317073	1.707317073	1993	7	27	30	31	30.5	199	-58.20267	44.50367	0	49	1616	50	4VSW
1458	447	3049	NED1989124	44	10	GADUS MORHUA	COD(ATLANTIC)	11	9	10.69444444	8.75	1989	7	24	21	22	21.5	198	-57.63333	44.95	0	49	1616	50	4VSW
1459	447	5722	NED2003042	44	10	GADUS MORHUA	COD(ATLANTIC)	1	0.09	0.966850829	0.087016575	2003	7	26	21	23	22	200	-57.63	44.85283	0	49	1616	50	4VSW
1460	447	2201	NED1984032	54	NA	GADUS MORHUA	NA	0	0	0	0	1984	7	30	26	27	26.5	198	-57.58333	45.01667	0	49	1616	50	4VSW
1461	447	5724	NED2003042	46	NA	GADUS MORHUA	NA	0	0	0	0	2003	7	26	35	36	35.5	200	-57.33217	44.574	0	49	1616	50	4VSW
1462	447	4672	NED1998832	52	NA	GADUS MORHUA	NA	0	0	0	0	1998	7	25	27	28	27.5	199	-57.80467	44.86817	0	49	1616	50	4VSW
1463	447	4122	NED1995227	72	10	GADUS MORHUA	COD(ATLANTIC)	2	2.56	2.011494253	2.574712644	1995	7	17	22	24	23	199	-57.6655	44.94983	0	49	1616	50	4VSW
1464	447	6985	NED2012022	197	10	GADUS MORHUA	COD(ATLANTIC)	1	0.77	1.005747126	0.774425287	2012	7	31	33	34	33.5	201	-58.14083	44.77633	0	49	1616	50	4VSW
1465	447	6984	NED2012022	196	10	GADUS MORHUA	COD(ATLANTIC)	10	12.04	13.25757576	15.96212121	2012	7	31	28	30	29	201	-57.74	44.93717	0	49	1616	50	4VSW
1466	447	5049	NED2000431	43	10	GADUS MORHUA	COD(ATLANTIC)	1	0.005	1	0.005	2000	7	21	30	41	35.5	200	-58.00267	44.37817	0	49	1616	50	4VSW
1467	447	6120	NED2006036	52	NA	GADUS MORHUA	NA	0	0	0	0	2006	7	27	33	36	34.5	200	-57.4175	44.56167	0	49	1616	50	4VSW
1468	447	6986	NED2012022	198	10	GADUS MORHUA	COD(ATLANTIC)	1	0.168	1.023391813	0.171929825	2012	8	1	19	20	19.5	201	-57.7855	44.68083	0	49	1616	50	4VSW
1469	447	4519	NED1997734	74	10	GADUS MORHUA	COD(ATLANTIC)	1	0.9	0.961538462	0.865384615	1997	7	28	41	41	41	199	-58.133	44.93067	0	49	1616	50	4VSW
1470	447	4119	NED1995227	69	NA	GADUS MORHUA	NA	0	0	0	0	1995	7	16	33	37	35	199	-58.16283	44.79717	0	49	1616	50	4VSW
1471	447	4116	NED1995227	66	10	GADUS MORHUA	COD(ATLANTIC)	1	0.53	0.994318182	0.526988636	1995	7	16	33	34	33.5	199	-58.3245	44.48817	0	49	1616	50	4VSW
1472	447	3063	NED1989124	58	10	GADUS MORHUA	COD(ATLANTIC)	87	144	89.55882353	148.2352941	1989	7	25	45	56	50.5	198	-58.38333	44.76667	0	49	1616	50	4VSW
1473	447	5494	NED2002040	53	NA	GADUS MORHUA	NA	0	0	0	0	2002	7	24	27	31	29	200	-58.1255	44.33883	0	49	1616	50	4VSW
1474	447	2338	NED1985049	39	10	GADUS MORHUA	COD(ATLANTIC)	92	104	89.44444444	101.1111111	1985	7	20	20	22	21	198	-57.66667	44.85	0	49	1616	50	4VSW
1475	447	113	ATC1970176	51	10	GADUS MORHUA	COD(ATLANTIC)	27	14	29.53125	15.3125	1970	7	27	43	43	43	197	-58.08333	44.9	0	49	1616	50	4VSW
1476	447	7544	TEM2008830	163	10	GADUS MORHUA	COD(ATLANTIC)	1	0.08	0.972222222	0.077777778	2008	7	27	27	30	28.5	200	-58.11933	44.391	0	49	1616	50	4VSW
1477	447	3271	NED1990140	48	10	GADUS MORHUA	COD(ATLANTIC)	5	4	5.46875	4.375	1990	7	28	35	37	36	199	-57.94983	44.91933	0	49	1616	50	4VSW
1478	447	3517	NED1992174	46	10	GADUS MORHUA	COD(ATLANTIC)	6	3	5.833333333	2.916666667	1992	7	11	38	40	39	199	-57.7135	44.44967	0	49	1616	50	4VSW
1479	447	3728	NED1993190	68	10	GADUS MORHUA	COD(ATLANTIC)	3	1	2.611940299	0.870646766	1993	7	28	42	42	42	199	-58.04533	44.891	0	49	1616	50	4VSW
1480	447	1646	ATC1981322	45	10	GADUS MORHUA	COD(ATLANTIC)	37	22	38.08823529	22.64705882	1981	7	21	26	28	27	198	-58.08333	44.45	0	49	1616	50	4VSW
1481	447	932	ATC1976251	53	10	GADUS MORHUA	COD(ATLANTIC)	9	4	8.75	3.888888889	1976	8	2	44	47	45.5	197	-58.38333	44.75	0	49	1616	50	4VSW
1482	447	7355	TEL2007745	148	NA	GADUS MORHUA	NA	0	0	0	0	2007	7	26	23	23	23	200	-57.54533	44.9255	0	49	1616	50	4VSW
1483	447	798	ATC1975237	50	10	GADUS MORHUA	COD(ATLANTIC)	67	73	58.625	63.875	1975	8	3	28	32	30	197	-57.88333	44.78333	0	49	1616	50	4VSW
1484	447	2503	NED1986066	35	10	GADUS MORHUA	COD(ATLANTIC)	8	15	7.777777778	14.58333333	1986	7	25	29	31	30	198	-57.41667	44.73333	0	49	1616	50	4VSW
1485	447	1899	HAM1991231	70	10	GADUS MORHUA	COD(ATLANTIC)	123	125	126.6176471	128.6764706	1991	7	24	36	32	34	199	-57.31017	44.6045	0	49	1616	50	4VSW
1486	447	3725	NED1993190	65	10	GADUS MORHUA	COD(ATLANTIC)	3	2	3	2	1993	7	27	33	35	34	199	-57.33333	44.6115	0	49	1616	50	4VSW
1487	447	1902	HAM1991231	73	10	GADUS MORHUA	COD(ATLANTIC)	42	43	43.23529412	44.26470588	1991	7	24	38	42	40	199	-57.83217	45.00167	0	49	1616	50	4VSW
1488	447	3720	NED1993190	60	NA	GADUS MORHUA	NA	0	0	0	0	1993	7	27	25	27	26	199	-58.06367	44.47767	0	49	1616	50	4VSW
1489	447	3510	NED1992174	39	NA	GADUS MORHUA	NA	0	0	0	0	1992	7	10	43	49	46	199	-58.423	44.74017	0	49	1616	50	4VSW
1490	447	4671	NED1998832	50	10	GADUS MORHUA	COD(ATLANTIC)	1	0.59	1	0.59	1998	7	25	21	24	22.5	199	-57.54067	44.84467	0	49	1616	50	4VSW
1491	447	6760	NED2011025	222	NA	GADUS MORHUA	NA	0	0	0	0	2011	8	2	23	25	24	201	-57.5965	44.90417	0	49	1616	50	4VSW
1492	447	344	ATC1972201	39	10	GADUS MORHUA	COD(ATLANTIC)	2	1	1.75	0.875	1972	7	11	36	39	37.5	197	-58.1	44.68333	0	49	1616	50	4VSW
1493	447	343	ATC1972201	38	10	GADUS MORHUA	COD(ATLANTIC)	6	5	5.526315789	4.605263158	1972	7	11	33	36	34.5	197	-57.9	44.83333	0	49	1616	50	4VSW
1494	447	6763	NED2011025	225	10	GADUS MORHUA	COD(ATLANTIC)	2	1.1	2.058823529	1.132352941	2011	8	2	22	25	23.5	201	-57.481	44.87333	0	49	1616	50	4VSW
1495	447	7539	TEM2008830	157	NA	GADUS MORHUA	NA	0	0	0	0	2008	7	27	29	31	30	200	-57.47783	44.6195	0	49	1616	50	4VSW
1496	447	7173	TEL2004530	78	NA	GADUS MORHUA	NA	0	0	0	0	2004	7	26	30	30	30	200	-57.701	45.02133	0	49	1616	50	4VSW
1497	447	497	ATC1973213	51	10	GADUS MORHUA	COD(ATLANTIC)	5	2	4.605263158	1.842105263	1973	7	30	32	32	32	197	-57.48333	44.6	0	49	1616	50	4VSW
1498	447	1797	HAM1982081	43	10	GADUS MORHUA	COD(ATLANTIC)	29	31	26.71052632	28.55263158	1982	7	25	34	36	35	198	-58.26667	44.45	0	49	1616	50	4VSW
1499	447	4303	NED1996247	82	10	GADUS MORHUA	COD(ATLANTIC)	1	0.25	1	0.25	1996	7	26	33	34	33.5	199	-58.30533	44.46967	0	49	1616	50	4VSW
1500	447	659	ATC1974226	63	10	GADUS MORHUA	COD(ATLANTIC)	13	6	11.375	5.25	1974	7	31	22	23	22.5	197	-57.66667	44.93333	0	49	1616	50	4VSW
1501	447	340	ATC1972201	33	10	GADUS MORHUA	COD(ATLANTIC)	1	3	0.729166667	2.1875	1972	7	10	35	35	35	197	-57.33333	44.58333	0	49	1616	50	4VSW
1502	447	2200	NED1984032	53	10	GADUS MORHUA	COD(ATLANTIC)	45	22	46.32352941	22.64705882	1984	7	30	22	25	23.5	198	-57.48333	44.86667	0	49	1616	50	4VSW
1503	447	4120	NED1995227	70	10	GADUS MORHUA	COD(ATLANTIC)	3	3.14	2.949438202	3.087078652	1995	7	16	30	34	32	199	-58.00783	44.7365	0	49	1616	50	4VSW
1504	447	1802	HAM1982081	48	10	GADUS MORHUA	COD(ATLANTIC)	14	3	13.61111111	2.916666667	1982	7	26	18	18	18	198	-57.75	44.66667	0	49	1616	50	4VSW
1505	447	112	ATC1970176	50	10	GADUS MORHUA	COD(ATLANTIC)	116	25	106.8421053	23.02631579	1970	7	27	32	32	32	197	-57.91667	44.8	0	49	1616	50	4VSW
1506	447	2340	NED1985049	41	10	GADUS MORHUA	COD(ATLANTIC)	45	28	46.32352941	28.82352941	1985	7	20	30	36	33	198	-58.3	44.6	0	49	1616	50	4VSW
1507	447	3511	NED1992174	40	10	GADUS MORHUA	COD(ATLANTIC)	3	1	2.916666667	0.972222222	1992	7	10	30	32	31	199	-58.197	44.54083	0	49	1616	50	4VSW
1508	447	6496	NED2010027	135	10	GADUS MORHUA	COD(ATLANTIC)	66	49.81	64.88764045	48.97050562	2010	7	24	19	19	19	201	-57.6145	44.7815	0	49	1616	50	4VSW
1509	447	6500	NED2010027	140	10	GADUS MORHUA	COD(ATLANTIC)	8	7.96	8.383233533	8.341317365	2010	7	25	19	19	19	201	-57.75833	44.56617	0	49	1616	50	4VSW
1510	447	1363	ATC1979293	48	10	GADUS MORHUA	COD(ATLANTIC)	62	84	51.66666667	70	1979	7	24	34	34	34	197	-58.31667	44.71667	0	49	1616	50	4VSW
1511	447	2696	NED1987086	55	10	GADUS MORHUA	COD(ATLANTIC)	22	26	24.0625	28.4375	1987	7	19	26	26	26	198	-57.98333	44.45	0	49	1616	50	4VSW
1512	447	4117	NED1995227	67	NA	GADUS MORHUA	NA	0	0	0	0	1995	7	16	32	33	32.5	199	-58.311	44.70067	0	49	1616	50	4VSW
1513	447	4520	NED1997734	75	10	GADUS MORHUA	COD(ATLANTIC)	7	2.97	6.767955801	2.871546961	1997	7	28	20	20	20	199	-57.76067	44.78867	0	49	1616	50	4VSW
1514	447	232	ATC1971189	50	10	GADUS MORHUA	COD(ATLANTIC)	2	1	1.842105263	0.921052632	1971	7	19	29	32	30.5	197	-57.53333	44.63333	0	49	1616	50	4VSW
1515	447	3062	NED1989124	57	10	GADUS MORHUA	COD(ATLANTIC)	5	9	5.147058824	9.264705882	1989	7	25	47	47	47	198	-58.43333	44.75	0	49	1616	50	4VSW
1516	447	341	ATC1972201	34	10	GADUS MORHUA	COD(ATLANTIC)	22	6	21.38888889	5.833333333	1972	7	10	20	21	20.5	197	-57.71667	44.73333	0	49	1616	50	4VSW
1517	447	3269	NED1990140	46	10	GADUS MORHUA	COD(ATLANTIC)	19	15	20.78125	16.40625	1990	7	28	34	37	35.5	199	-58.033	44.8115	0	49	1616	50	4VSW
1518	447	7140	TEL2004530	42	NA	GADUS MORHUA	NA	0	0	0	0	2004	7	22	45	47	46	200	-58.37533	44.76483	0	49	1616	50	4VSW
1519	447	111	ATC1970176	49	10	GADUS MORHUA	COD(ATLANTIC)	3	2	2.386363636	1.590909091	1970	7	27	22	23	22.5	197	-57.71667	44.75	0	49	1616	50	4VSW
1520	447	4523	NED1997734	78	NA	GADUS MORHUA	NA	0	0	0	0	1997	7	29	32	35	33.5	199	-57.38283	44.74933	0	49	1616	50	4VSW
1521	447	6761	NED2011025	223	NA	GADUS MORHUA	NA	0	0	0	0	2011	8	2	20	21	20.5	201	-57.66667	44.82133	0	49	1616	50	4VSW
1522	447	2878	NED1988106	58	10	GADUS MORHUA	COD(ATLANTIC)	17	18	17.5	18.52941176	1988	7	23	21	23	22	198	-57.78333	44.78333	0	49	1616	50	4VSW
1523	447	5290	NED2001037	67	NA	GADUS MORHUA	NA	0	0	0	0	2001	7	25	32	33	32.5	200	-58.20633	44.4405	0	49	1616	50	4VSW
1524	447	6510	NED2010027	151	NA	GADUS MORHUA	NA	0	0	0	0	2010	7	26	35	37	36	201	-58.17767	44.6055	0	49	1616	50	4VSW
1525	447	2504	NED1986066	36	10	GADUS MORHUA	COD(ATLANTIC)	16	30	16.47058824	30.88235294	1986	7	25	21	22	21.5	198	-57.46667	44.83333	0	49	1616	50	4VSW
1526	447	1901	HAM1991231	72	10	GADUS MORHUA	COD(ATLANTIC)	6	7	6.176470588	7.205882353	1991	7	24	37	37	37	199	-58.054	44.88667	0	49	1616	50	4VSW
1527	447	5056	NED2000431	51	10	GADUS MORHUA	COD(ATLANTIC)	4	0.44	3.977272727	0.4375	2000	7	22	24	25	24.5	200	-57.67967	44.97333	0	49	1616	50	4VSW
1528	447	1652	ATC1981322	52	10	GADUS MORHUA	COD(ATLANTIC)	4	7	3.684210526	6.447368421	1981	7	22	30	32	31	198	-57.86667	44.91667	0	49	1616	50	4VSW
1529	447	1365	ATC1979293	50	10	GADUS MORHUA	COD(ATLANTIC)	2	2	1.842105263	1.842105263	1979	7	25	48	49	48.5	197	-57.7	44.4	0	49	1616	50	4VSW
1530	447	342	ATC1972201	35	10	GADUS MORHUA	COD(ATLANTIC)	21	9	21.61764706	9.264705882	1972	7	10	25	26	25.5	197	-57.68333	44.9	0	49	1616	50	4VSW
1531	447	2339	NED1985049	40	10	GADUS MORHUA	COD(ATLANTIC)	13	10	13.38235294	10.29411765	1985	7	20	34	36	35	198	-58.25	44.61667	0	49	1616	50	4VSW
1532	447	797	ATC1975237	49	10	GADUS MORHUA	COD(ATLANTIC)	224	155	196	135.625	1975	8	3	22	23	22.5	197	-57.63333	44.9	0	49	1616	50	4VSW
1533	447	796	ATC1975237	48	10	GADUS MORHUA	COD(ATLANTIC)	3	1	2.5	0.833333333	1975	8	3	23	27	25	197	-57.56667	44.66667	0	49	1616	50	4VSW
1534	447	6762	NED2011025	224	10	GADUS MORHUA	COD(ATLANTIC)	1810	1110.36	1863.235294	1143.017647	2011	8	2	19	19	19	201	-57.5755	44.77483	0	49	1616	50	4VSW
1535	447	4673	NED1998832	55	10	GADUS MORHUA	COD(ATLANTIC)	2	1.4	2.651515152	1.856060606	1998	7	26	33	34	33.5	199	-58.02867	44.8265	0	49	1616	50	4VSW
1536	447	7538	TEM2008830	156	10	GADUS MORHUA	COD(ATLANTIC)	3	4	3.052325581	4.069767442	2008	7	26	38	39	38.5	200	-57.85617	44.9895	0	49	1616	50	4VSW
1537	447	658	ATC1974226	62	10	GADUS MORHUA	COD(ATLANTIC)	20	7	17.5	6.125	1974	7	31	21	22	21.5	197	-57.85	44.73333	0	49	1616	50	4VSW
1538	447	4872	NED1999929	62	NA	GADUS MORHUA	NA	0	0	0	0	1999	7	26	31	31	31	199	-58.046	44.6635	0	49	1616	50	4VSW
1539	447	6771	NED2011025	234	NA	GADUS MORHUA	NA	0	0	0	0	2011	8	3	26	26	26	201	-57.9975	44.46333	0	49	1616	50	4VSW
1540	447	6773	NED2011025	236	NA	GADUS MORHUA	NA	0	0	0	0	2011	8	3	28	29	28.5	201	-58.07683	44.48317	0	49	1616	50	4VSW
1541	447	4871	NED1999929	61	10	GADUS MORHUA	COD(ATLANTIC)	3	2.19	2.932960894	2.141061453	1999	7	26	23	29	26	199	-57.97483	44.51867	0	49	1616	50	4VSW
1542	447	6772	NED2011025	235	NA	GADUS MORHUA	NA	0	0	0	0	2011	8	3	24	25	24.5	201	-57.92733	44.57633	0	49	1616	50	4VSW
1543	447	2054	NED1983013	47	10	GADUS MORHUA	COD(ATLANTIC)	31	50	31.91176471	51.47058824	1983	7	24	35	37	36	198	-58.45	44.66667	0	49	1616	50	4VSW
1544	447	7139	TEL2004530	41	NA	GADUS MORHUA	NA	0	0	0	0	2004	7	22	36	37	36.5	200	-58.38867	44.71633	0	49	1616	50	4VSW
1545	447	6498	NED2010027	137	NA	GADUS MORHUA	NA	0	0	0	0	2010	7	24	30	32	31	201	-57.50717	44.6135	0	49	1616	50	4VSW
1546	447	5488	NED2002040	46	NA	GADUS MORHUA	NA	0	0	0	0	2002	7	24	33	37	35	200	-58.33983	44.54517	0	49	1616	50	4VSW
1547	447	4524	NED1997734	79	NA	GADUS MORHUA	NA	0	0	0	0	1997	7	29	28	30	29	199	-57.599	44.66217	0	49	1616	50	4VSW
1548	447	3512	NED1992174	41	10	GADUS MORHUA	COD(ATLANTIC)	2	1	1.944444444	0.972222222	1992	7	11	26	29	27.5	199	-58.0835	44.37967	0	49	1616	50	4VSW
1549	447	5284	NED2001037	61	10	GADUS MORHUA	COD(ATLANTIC)	1	0.19	0.988700565	0.187853107	2001	7	24	23	24	23.5	200	-57.69867	44.94533	0	49	1616	50	4VSW
1550	447	5053	NED2000431	47	NA	GADUS MORHUA	NA	0	0	0	0	2000	7	21	31	32	31.5	200	-57.43533	44.56967	0	49	1616	50	4VSW
1551	447	3263	NED1990140	40	10	GADUS MORHUA	COD(ATLANTIC)	3	3	3.088235294	3.088235294	1990	7	28	34	36	35	199	-57.6855	44.47583	0	49	1616	50	4VSW
1552	447	6340	NED2009027	177	NA	GADUS MORHUA	NA	0	0	0	0	2009	7	23	36	38	37	200	-57.56367	44.471	0	49	1616	50	4VSW
1553	447	4522	NED1997734	77	NA	GADUS MORHUA	NA	0	0	0	0	1997	7	29	22	23	22.5	199	-57.5	44.86483	0	49	1616	50	4VSW
1554	447	5897	NED2005034	44	10	GADUS MORHUA	COD(ATLANTIC)	14	6.74	14	6.74	2005	7	18	25	26	25.5	200	-57.72867	44.94833	0	49	1616	50	4VSW
1555	447	1889	HAM1991231	60	NA	GADUS MORHUA	NA	0	0	0	0	1991	7	23	40	40	40	199	-58.51933	44.68717	0	49	1616	50	4VSW
1556	447	3050	NED1989124	45	10	GADUS MORHUA	COD(ATLANTIC)	232	286	225.5555556	278.0555556	1989	7	24	32	32	32	198	-57.4	44.68333	0	49	1616	50	4VSW
1557	447	5287	NED2001037	64	NA	GADUS MORHUA	NA	0	0	0	0	2001	7	25	42	44	43	200	-58.3655	44.787	0	49	1616	50	4VSW
1558	447	5055	NED2000431	49	10	GADUS MORHUA	COD(ATLANTIC)	1	0.09	1.01744186	0.091569767	2000	7	22	22	24	23	200	-57.69	44.929	0	49	1616	50	4VSW
1559	447	937	ATC1976251	58	10	GADUS MORHUA	COD(ATLANTIC)	18	6	16.57894737	5.526315789	1976	8	3	18	18	18	197	-57.51667	44.71667	0	49	1616	50	4VSW
1560	447	6989	NED2012022	201	10	GADUS MORHUA	COD(ATLANTIC)	1	0.255	1.029411765	0.2625	2012	8	1	38	38	38	201	-57.53917	44.47567	0	49	1616	50	4VSW
1561	447	2502	NED1986066	33	10	GADUS MORHUA	COD(ATLANTIC)	16	24	16.47058824	24.70588235	1986	7	25	32	34	33	198	-57.48333	44.5	0	49	1616	50	4VSW
1562	447	6988	NED2012022	200	NA	GADUS MORHUA	NA	0	0	0	0	2012	8	1	32	34	33	201	-57.541	44.5445	0	49	1616	50	4VSW
1563	447	6125	NED2006036	58	10	GADUS MORHUA	COD(ATLANTIC)	1	0.085	0.983146067	0.083567416	2006	7	27	26	27	26.5	200	-58.0525	44.46383	0	49	1616	50	4VSW
1564	447	799	ATC1975237	51	NA	GADUS MORHUA	NA	0	0	0	0	1975	8	4	25	27	26	197	-57.95	44.6	0	49	1616	50	4VSW
1565	447	1645	ATC1981322	44	10	GADUS MORHUA	COD(ATLANTIC)	345	365	431.25	456.25	1981	7	21	35	26	30.5	198	-58.36667	44.6	0	49	1616	50	4VSW
1566	447	7176	TEL2004530	81	10	GADUS MORHUA	COD(ATLANTIC)	1	1.3	1.01744186	1.322674419	2004	7	26	37	38	37.5	200	-57.3925	44.52833	0	49	1616	50	4VSW
1567	447	500	ATC1973213	54	10	GADUS MORHUA	COD(ATLANTIC)	110	56	96.25	49	1973	7	30	29	29	29	197	-57.76667	44.85	0	49	1616	50	4VSW
1568	447	1894	HAM1991231	65	NA	GADUS MORHUA	NA	0	0	0	0	1991	7	24	32	32	32	199	-58.11083	44.33333	0	49	1616	50	4VSW
1569	447	5286	NED2001037	63	NA	GADUS MORHUA	NA	0	0	0	0	2001	7	25	34	35	34.5	200	-58.03567	44.8845	0	49	1616	50	4VSW
1570	447	2199	NED1984032	52	10	GADUS MORHUA	COD(ATLANTIC)	13	13	12.63888889	12.63888889	1984	7	30	33	33	33	198	-57.61667	44.51667	0	49	1616	50	4VSW
1571	447	5285	NED2001037	62	10	GADUS MORHUA	COD(ATLANTIC)	2	0.4	1.988636364	0.397727273	2001	7	25	28	29	28.5	200	-57.73167	44.93583	0	49	1616	50	4VSW
1572	447	5288	NED2001037	65	NA	GADUS MORHUA	NA	0	0	0	0	2001	7	25	33	34	33.5	200	-58.31867	44.615	0	49	1616	50	4VSW
1573	447	939	ATC1976251	60	10	GADUS MORHUA	COD(ATLANTIC)	68	28	66.11111111	27.22222222	1976	8	3	22	22	22	197	-57.61667	44.91667	0	49	1616	50	4VSW
1574	447	7349	TEL2007745	142	10	GADUS MORHUA	COD(ATLANTIC)	1	0.12	0.994318182	0.119318182	2007	7	26	22	23	22.5	200	-57.97567	44.50183	0	49	1616	50	4VSW
1575	447	1650	ATC1981322	49	10	GADUS MORHUA	COD(ATLANTIC)	2	2	2.5	2.5	1981	7	21	30	30	30	198	-57.46667	44.7	0	49	1616	50	4VSW
1576	447	4676	NED1998832	59	NA	GADUS MORHUA	NA	0	0	0	0	1998	7	26	30	36	33	199	-58.21933	44.69833	0	49	1616	50	4VSW
1577	447	1065	ATC1977266	19	10	GADUS MORHUA	COD(ATLANTIC)	57	32	66.5	37.33333333	1977	7	25	23	25	24	197	-57.9	44.56667	0	49	1616	50	4VSW
1578	447	1066	ATC1977266	20	10	GADUS MORHUA	COD(ATLANTIC)	36	19	37.05882353	19.55882353	1977	7	26	29	31	30	197	-57.93333	44.68333	0	49	1616	50	4VSW
1579	447	4677	NED1998832	60	10	GADUS MORHUA	COD(ATLANTIC)	1	0.06	1	0.06	1998	7	26	25	26	25.5	199	-58.00533	44.57767	0	49	1616	50	4VSW
1580	447	4678	NED1998832	61	NA	GADUS MORHUA	NA	0	0	0	0	1998	7	26	36	36	36	199	-57.68283	44.47783	0	49	1616	50	4VSW
1581	447	5292	NED2001037	69	NA	GADUS MORHUA	NA	0	0	0	0	2001	7	25	15	16	15.5	200	-57.66567	44.66733	0	49	1616	50	4VSW
1582	447	938	ATC1976251	59	10	GADUS MORHUA	COD(ATLANTIC)	138	48	127.1052632	44.21052632	1976	8	3	20	22	21	197	-57.7	44.76667	0	49	1616	50	4VSW
1583	447	3264	NED1990140	41	10	GADUS MORHUA	COD(ATLANTIC)	5	3	4.861111111	2.916666667	1990	7	28	34	35	34.5	199	-57.4765	44.50417	0	49	1616	50	4VSW
1584	447	5051	NED2000431	45	10	GADUS MORHUA	COD(ATLANTIC)	1	0.045	0.966850829	0.043508287	2000	7	21	17	23	20	200	-57.8305	44.53967	0	49	1616	50	4VSW
1585	448	4484	NED1997734	39	NA	GADUS MORHUA	NA	0	0	0	0	1997	7	25	33	34	33.5	199	-58.864	44.51417	0	49	1449	51	4VSW
1586	448	3711	NED1993190	51	NA	GADUS MORHUA	NA	0	0	0	0	1993	7	26	28	29	28.5	199	-59.41883	44.48133	0	49	1449	51	4VSW
1587	448	4115	NED1995227	65	NA	GADUS MORHUA	NA	0	0	0	0	1995	7	16	37	38	37.5	199	-58.6885	44.60183	0	49	1449	51	4VSW
1588	448	2303	NED1985049	3	NA	GADUS MORHUA	NA	0	0	0	0	1985	7	16	47	65	56	198	-59.96667	44.6	0	49	1449	51	4VSW
1589	448	6791	NED2011025	255	NA	GADUS MORHUA	NA	0	0	0	0	2011	8	5	33	33	33	201	-58.58133	44.27167	0	49	1449	51	4VSW
1590	448	4485	NED1997734	40	NA	GADUS MORHUA	NA	0	0	0	0	1997	7	25	35	35	35	199	-58.72333	44.4635	0	49	1449	51	4VSW
1591	448	5937	NED2005034	88	10	GADUS MORHUA	COD(ATLANTIC)	3	0.69	3.017241379	0.693965517	2005	7	23	36	38	37	200	-58.83983	44.37683	0	49	1449	51	4VSW
1592	448	4075	NED1995227	23	10	GADUS MORHUA	COD(ATLANTIC)	1	0.28	1.011560694	0.283236994	1995	7	11	40	45	42.5	199	-59.94467	44.50533	0	49	1449	51	4VSW
1593	448	5456	NED2002040	14	NA	GADUS MORHUA	NA	0	0	0	0	2002	7	21	35	36	35.5	200	-58.84133	44.4425	0	49	1449	51	4VSW
1594	448	5490	NED2002040	48	NA	GADUS MORHUA	NA	0	0	0	0	2002	7	24	32	35	33.5	200	-58.64433	44.24167	0	49	1449	51	4VSW
1595	448	3024	NED1989124	18	10	GADUS MORHUA	COD(ATLANTIC)	2	0	1.944444444	0	1989	7	21	49	58	53.5	198	-59.9	44.56667	0	49	1449	51	4VSW
1596	448	4114	NED1995227	64	NA	GADUS MORHUA	NA	0	0	0	0	1995	7	16	38	38	38	199	-58.88767	44.65217	0	49	1449	51	4VSW
1597	448	4264	NED1996247	38	NA	GADUS MORHUA	NA	0	0	0	0	1996	7	21	36	38	37	199	-59.17167	44.476	0	49	1449	51	4VSW
1598	448	4477	NED1997734	32	NA	GADUS MORHUA	NA	0	0	0	0	1997	7	24	29	31	30	199	-59.39283	44.4845	0	49	1449	51	4VSW
1599	448	6789	NED2011025	253	NA	GADUS MORHUA	NA	0	0	0	0	2011	8	5	49	49	49	201	-58.96517	44.30117	0	49	1449	51	4VSW
1600	448	1215	ATC1978280	39	10	GADUS MORHUA	COD(ATLANTIC)	37	55	35.97222222	53.47222222	1978	7	28	38	40	39	197	-58.78333	44.63333	0	49	1449	51	4VSW
1601	448	6346	NED2009027	185	NA	GADUS MORHUA	NA	0	0	0	0	2009	7	24	35	36	35.5	200	-58.80333	44.24667	0	49	1449	51	4VSW
1602	448	5740	NED2003042	63	NA	GADUS MORHUA	NA	0	0	0	0	2003	7	28	31	33	32	200	-58.70167	44.22717	0	49	1449	51	4VSW
1603	448	7513	TEM2008830	130	NA	GADUS MORHUA	NA	0	0	0	0	2008	7	23	35	36	35.5	200	-58.74717	44.476	0	49	1449	51	4VSW
1604	448	2053	NED1983013	46	10	GADUS MORHUA	COD(ATLANTIC)	10	9	10.29411765	9.264705882	1983	7	23	35	41	38	198	-58.51667	44.68333	0	49	1449	51	4VSW
1605	448	3023	NED1989124	17	NA	GADUS MORHUA	NA	0	0	0	0	1989	7	21	48	49	48.5	198	-60	44.55	0	49	1449	51	4VSW
1606	448	4483	NED1997734	38	NA	GADUS MORHUA	NA	0	0	0	0	1997	7	24	32	34	33	199	-59.191	44.47867	0	49	1449	51	4VSW
1607	448	5457	NED2002040	15	NA	GADUS MORHUA	NA	0	0	0	0	2002	7	21	32	33	32.5	200	-58.841	44.28933	0	49	1449	51	4VSW
1608	448	5938	NED2005034	89	10	GADUS MORHUA	COD(ATLANTIC)	1	0.2	0.977653631	0.195530726	2005	7	23	32	34	33	200	-58.83383	44.1925	0	49	1449	51	4VSW
1609	448	1487	ATC1980307	41	10	GADUS MORHUA	COD(ATLANTIC)	2	1	2.692307692	1.346153846	1980	7	21	33	46	39.5	198	-59.05	44.6	0	49	1449	51	4VSW
1610	448	4709	NED1998832	96	NA	GADUS MORHUA	NA	0	0	0	0	1998	7	29	43	44	43.5	199	-59.92	44.52467	0	49	1449	51	4VSW
1611	448	4856	NED1999929	45	NA	GADUS MORHUA	NA	0	0	0	0	1999	7	24	32	34	33	199	-59.36783	44.60083	0	49	1449	51	4VSW
1612	448	486	ATC1973213	40	10	GADUS MORHUA	COD(ATLANTIC)	4	3	3.5	2.625	1973	7	28	34	35	34.5	197	-58.9	44.2	0	49	1449	51	4VSW
1613	448	7332	TEL2007745	125	NA	GADUS MORHUA	NA	0	0	0	0	2007	7	24	27	27	27	200	-59.68167	44.43783	0	49	1449	51	4VSW
1614	448	4487	NED1997734	42	NA	GADUS MORHUA	NA	0	0	0	0	1997	7	25	45	45	45	199	-58.55133	44.7	0	49	1449	51	4VSW
1615	448	6330	NED2009027	167	NA	GADUS MORHUA	NA	0	0	0	0	2009	7	22	41	42	41.5	200	-58.79283	44.63767	0	49	1449	51	4VSW
1616	448	2704	NED1987086	63	10	GADUS MORHUA	COD(ATLANTIC)	1	0	1.029411765	0	1987	7	20	36	39	37.5	198	-59.48333	44.43333	0	49	1449	51	4VSW
1617	448	107	ATC1970176	45	10	GADUS MORHUA	COD(ATLANTIC)	93	25	73.97727273	19.88636364	1970	7	26	34	34	34	197	-58.43333	44.51667	0	49	1449	51	4VSW
1618	448	4864	NED1999929	53	NA	GADUS MORHUA	NA	0	0	0	0	1999	7	25	31	31	31	199	-58.51	44.30483	0	49	1449	51	4VSW
1619	448	2497	NED1986066	27	10	GADUS MORHUA	COD(ATLANTIC)	14	8	14.41176471	8.235294118	1986	7	24	36	37	36.5	198	-58.56667	44.46667	0	49	1449	51	4VSW
1620	448	6790	NED2011025	254	NA	GADUS MORHUA	NA	0	0	0	0	2011	8	5	42	47	44.5	201	-58.91117	44.32967	0	49	1449	51	4VSW
1621	448	3937	NED1994222	85	10	GADUS MORHUA	COD(ATLANTIC)	3	2	3.088235294	2.058823529	1994	7	26	42	44	43	199	-58.88433	44.34317	0	49	1449	51	4VSW
1622	448	3506	NED1992174	35	10	GADUS MORHUA	COD(ATLANTIC)	5	4	4.861111111	3.888888889	1992	7	10	33	34	33.5	199	-58.5165	44.3355	0	49	1449	51	4VSW
1623	448	5454	NED2002040	12	10	GADUS MORHUA	COD(ATLANTIC)	2	0.45	1.923076923	0.432692308	2002	7	21	34	36	35	200	-59.11	44.481	0	49	1449	51	4VSW
1624	448	7333	TEL2007745	126	NA	GADUS MORHUA	NA	0	0	0	0	2007	7	24	28	29	28.5	200	-59.27883	44.5635	0	49	1449	51	4VSW
1625	448	4707	NED1998832	94	NA	GADUS MORHUA	NA	0	0	0	0	1998	7	29	24	25	24.5	199	-59.51617	44.54533	0	49	1449	51	4VSW
1626	448	6503	NED2010027	144	NA	GADUS MORHUA	NA	0	0	0	0	2010	7	25	32	34	33	201	-58.52033	44.2795	0	49	1449	51	4VSW
1627	448	3508	NED1992174	37	10	GADUS MORHUA	COD(ATLANTIC)	3	1	2.916666667	0.972222222	1992	7	10	36	36	36	199	-58.53033	44.4755	0	49	1449	51	4VSW
1628	448	5936	NED2005034	87	NA	GADUS MORHUA	NA	0	0	0	0	2005	7	23	27	28	27.5	200	-59.03667	44.51417	0	49	1449	51	4VSW
1629	448	6793	NED2011025	258	10	GADUS MORHUA	COD(ATLANTIC)	1	0.778	0.988700565	0.76920904	2011	8	5	44	46	45	201	-58.842	44.154	0	49	1449	51	4VSW
1630	448	5739	NED2003042	62	NA	GADUS MORHUA	NA	0	0	0	0	2003	7	28	33	61	47	200	-58.6275	44.363	0	49	1449	51	4VSW
1631	448	2496	NED1986066	26	10	GADUS MORHUA	COD(ATLANTIC)	2	2	2.058823529	2.058823529	1986	7	24	33	36	34.5	198	-58.61667	44.41667	0	49	1449	51	4VSW
1632	448	2192	NED1984032	45	10	GADUS MORHUA	COD(ATLANTIC)	29	15	26.71052632	13.81578947	1984	7	29	34	35	34.5	198	-58.56667	44.53333	0	49	1449	51	4VSW
1633	448	5455	NED2002040	13	NA	GADUS MORHUA	NA	0	0	0	0	2002	7	21	28	30	29	200	-59.0395	44.49517	0	49	1449	51	4VSW
1634	448	3936	NED1994222	84	10	GADUS MORHUA	COD(ATLANTIC)	1	1	1.029411765	1.029411765	1994	7	26	34	35	34.5	199	-58.69067	44.35817	0	49	1449	51	4VSW
1635	448	4127	NED1995227	80	10	GADUS MORHUA	COD(ATLANTIC)	1	0.27	0.966850829	0.261049724	1995	7	17	32	35	33.5	199	-58.56417	44.25617	0	49	1449	51	4VSW
1636	448	2341	NED1985049	42	10	GADUS MORHUA	COD(ATLANTIC)	6	4	5.526315789	3.684210526	1985	7	21	42	44	43	198	-58.63333	44.63333	0	49	1449	51	4VSW
1637	448	5453	NED2002040	11	NA	GADUS MORHUA	NA	0	0	0	0	2002	7	21	26	28	27	200	-59.5375	44.60517	0	49	1449	51	4VSW
1638	448	3060	NED1989124	55	10	GADUS MORHUA	COD(ATLANTIC)	1	3	1.09375	3.28125	1989	7	25	36	37	36.5	198	-58.73333	44.55	0	49	1449	51	4VSW
1639	448	5486	NED2002040	44	NA	GADUS MORHUA	NA	0	0	0	0	2002	7	24	37	38	37.5	200	-58.85517	44.63683	0	49	1449	51	4VSW
1640	448	3509	NED1992174	38	NA	GADUS MORHUA	NA	0	0	0	0	1992	7	10	30	34	32	199	-58.47233	44.53667	0	49	1449	51	4VSW
1641	448	2162	NED1984032	15	10	GADUS MORHUA	COD(ATLANTIC)	8	2	8.235294118	2.058823529	1984	7	26	31	31	31	198	-59.13333	44.55	0	49	1449	51	4VSW
1642	448	106	ATC1970176	44	10	GADUS MORHUA	COD(ATLANTIC)	2	0	1.666666667	0	1970	7	26	32	34	33	197	-58.83333	44.51667	0	49	1449	51	4VSW
1643	448	4488	NED1997734	43	NA	GADUS MORHUA	NA	0	0	0	0	1997	7	25	39	40	39.5	199	-58.9625	44.637	0	49	1449	51	4VSW
1644	448	6332	NED2009027	169	NA	GADUS MORHUA	NA	0	0	0	0	2009	7	22	36	37	36.5	200	-58.487	44.4775	0	49	1449	51	4VSW
1645	448	4863	NED1999929	52	NA	GADUS MORHUA	NA	0	0	0	0	1999	7	25	31	32	31.5	199	-58.69483	44.21433	0	49	1449	51	4VSW
1646	448	3557	NED1992174	89	NA	GADUS MORHUA	NA	0	0	0	0	1992	7	16	36	41	38.5	199	-59.726	44.56967	0	49	1449	51	4VSW
1647	448	4842	NED1999929	31	NA	GADUS MORHUA	NA	0	0	0	0	1999	7	23	30	31	30.5	199	-59.75067	44.47	0	49	1449	51	4VSW
1648	448	1789	HAM1982081	35	10	GADUS MORHUA	COD(ATLANTIC)	155	65	169.53125	71.09375	1982	7	25	35	35	35	198	-59.11667	44.46667	0	49	1449	51	4VSW
1649	448	1788	HAM1982081	34	NA	GADUS MORHUA	NA	0	0	0	0	1982	7	25	40	46	43	198	-59.73333	44.55	0	49	1449	51	4VSW
1650	448	5906	NED2005034	56	NA	GADUS MORHUA	NA	0	0	0	0	2005	7	19	31	31	31	200	-58.523	44.2675	0	49	1449	51	4VSW
1651	448	4855	NED1999929	44	NA	GADUS MORHUA	NA	0	0	0	0	1999	7	24	33	36	34.5	199	-59.73167	44.5525	0	49	1449	51	4VSW
1652	448	2708	NED1987086	68	10	GADUS MORHUA	COD(ATLANTIC)	2	6	1.944444444	5.833333333	1987	7	20	47	53	50	198	-58.78333	44.63333	0	49	1449	51	4VSW
1653	448	6328	NED2009027	165	NA	GADUS MORHUA	NA	0	0	0	0	2009	7	22	35	35	35	200	-58.48933	44.65533	0	49	1449	51	4VSW
1654	448	5935	NED2005034	86	NA	GADUS MORHUA	NA	0	0	0	0	2005	7	23	35	36	35.5	200	-59.299	44.458	0	49	1449	51	4VSW
1655	448	2161	NED1984032	14	10	GADUS MORHUA	COD(ATLANTIC)	13	7	12.63888889	6.805555556	1984	7	26	32	43	37.5	198	-59.21667	44.6	0	49	1449	51	4VSW
1656	448	5738	NED2003042	61	NA	GADUS MORHUA	NA	0	0	0	0	2003	7	28	34	35	34.5	200	-58.5495	44.433	0	49	1449	51	4VSW
1657	448	5737	NED2003042	60	NA	GADUS MORHUA	NA	0	0	0	0	2003	7	28	35	36	35.5	200	-58.73733	44.48283	0	49	1449	51	4VSW
1658	448	3256	NED1990140	32	10	GADUS MORHUA	COD(ATLANTIC)	1	1	0.972222222	0.972222222	1990	7	27	36	37	36.5	199	-58.44767	44.28317	0	49	1449	51	4VSW
1659	448	771	ATC1975237	22	10	GADUS MORHUA	COD(ATLANTIC)	3	1	2.5	0.833333333	1975	7	31	45	49	47	197	-60	44.5	0	49	1449	51	4VSW
1660	448	4262	NED1996247	36	NA	GADUS MORHUA	NA	0	0	0	0	1996	7	21	33	33	33	199	-59.51233	44.477	0	49	1449	51	4VSW
1661	448	346	ATC1972201	41	10	GADUS MORHUA	COD(ATLANTIC)	8	5	7.777777778	4.861111111	1972	7	11	35	35	35	197	-58.8	44.55	0	49	1449	51	4VSW
1662	448	1362	ATC1979293	47	10	GADUS MORHUA	COD(ATLANTIC)	101	154	103.9705882	158.5294118	1979	7	24	38	40	39	197	-58.8	44.63333	0	49	1449	51	4VSW
1663	448	7129	TEL2004530	31	10	GADUS MORHUA	COD(ATLANTIC)	3	0.01	2.837837838	0.009459459	2004	7	21	21	27	24	200	-59.7325	44.4535	0	49	1449	51	4VSW
1664	448	1790	HAM1982081	36	10	GADUS MORHUA	COD(ATLANTIC)	95	62	97.79411765	63.82352941	1982	7	25	40	44	42	198	-58.95	44.18333	0	49	1449	51	4VSW
1665	448	7334	TEL2007745	127	NA	GADUS MORHUA	NA	0	0	0	0	2007	7	24	30	33	31.5	200	-59.2125	44.54917	0	49	1449	51	4VSW
1666	448	3710	NED1993190	50	NA	GADUS MORHUA	NA	0	0	0	0	1993	7	26	27	31	29	199	-59.69867	44.55567	0	49	1449	51	4VSW
1667	448	1069	ATC1977266	23	10	GADUS MORHUA	COD(ATLANTIC)	5	3	4.861111111	2.916666667	1977	7	26	35	36	35.5	197	-58.78333	44.4	0	49	1449	51	4VSW
1668	448	2700	NED1987086	59	10	GADUS MORHUA	COD(ATLANTIC)	53	30	51.52777778	29.16666667	1987	7	20	33	34	33.5	198	-58.5	44.3	0	49	1449	51	4VSW
1669	448	6329	NED2009027	166	NA	GADUS MORHUA	NA	0	0	0	0	2009	7	22	39	40	39.5	200	-58.6395	44.61283	0	49	1449	51	4VSW
1670	448	4136	NED1995227	90	NA	GADUS MORHUA	NA	0	0	0	0	1995	7	18	24	26	25	199	-59.52333	44.52317	0	49	1449	51	4VSW
1671	448	7514	TEM2008830	131	NA	GADUS MORHUA	NA	0	0	0	0	2008	7	23	34	36	35	200	-58.5515	44.63233	0	49	1449	51	4VSW
1672	448	4135	NED1995227	89	NA	GADUS MORHUA	NA	0	0	0	0	1995	7	18	32	33	32.5	199	-59.29867	44.59283	0	49	1449	51	4VSW
1673	448	1892	HAM1991231	63	10	GADUS MORHUA	COD(ATLANTIC)	1	1	1.029411765	1.029411765	1991	7	23	31	34	32.5	199	-58.44433	44.40283	0	49	1449	51	4VSW
1674	448	4528	NED1997734	86	NA	GADUS MORHUA	NA	0	0	0	0	1997	7	29	33	35	34	199	-58.75733	44.16333	0	49	1449	51	4VSW
1675	448	2706	NED1987086	66	10	GADUS MORHUA	COD(ATLANTIC)	2	2	1.944444444	1.944444444	1987	7	20	42	44	43	198	-59	44.61667	0	49	1449	51	4VSW
1676	448	103	ATC1970176	41	10	GADUS MORHUA	COD(ATLANTIC)	19	10	22.16666667	11.66666667	1970	7	26	36	57	46.5	197	-59.58333	44.63333	0	49	1449	51	4VSW
1677	448	348	ATC1972201	43	10	GADUS MORHUA	COD(ATLANTIC)	2	0	1.666666667	0	1972	7	11	32	34	33	197	-59.23333	44.51667	0	49	1449	51	4VSW
1678	448	5044	NED2000431	36	NA	GADUS MORHUA	NA	0	0	0	0	2000	7	21	32	34	33	200	-58.34267	44.44667	0	49	1449	51	4VSW
1679	448	1886	HAM1991231	56	10	GADUS MORHUA	COD(ATLANTIC)	1	0	1.029411765	0	1991	7	23	31	33	32	199	-59.2615	44.47233	0	49	1449	51	4VSW
1680	448	6782	NED2011025	245	NA	GADUS MORHUA	NA	0	0	0	0	2011	8	4	32	33	32.5	201	-59.60567	44.608	0	49	1449	51	4VSW
1681	448	4263	NED1996247	37	NA	GADUS MORHUA	NA	0	0	0	0	1996	7	21	34	34	34	199	-59.25533	44.4745	0	49	1449	51	4VSW
1682	448	2861	NED1988106	41	10	GADUS MORHUA	COD(ATLANTIC)	13	7	14.21875	7.65625	1988	7	22	32	39	35.5	198	-58.73333	44.16667	0	49	1449	51	4VSW
1683	448	1070	ATC1977266	24	10	GADUS MORHUA	COD(ATLANTIC)	181	157	175.9722222	152.6388889	1977	7	26	40	40	40	197	-59.13333	44.45	0	49	1449	51	4VSW
1684	448	493	ATC1973213	47	10	GADUS MORHUA	COD(ATLANTIC)	16	11	15.55555556	10.69444444	1973	7	29	30	31	30.5	197	-58.41667	44.6	0	49	1449	51	4VSW
1685	448	6331	NED2009027	168	NA	GADUS MORHUA	NA	0	0	0	0	2009	7	22	37	39	38	200	-58.7855	44.46667	0	49	1449	51	4VSW
1686	448	3891	NED1994222	34	NA	GADUS MORHUA	NA	0	0	0	0	1994	7	21	27	29	28	199	-59.37733	44.5065	0	49	1449	51	4VSW
1687	448	4865	NED1999929	54	NA	GADUS MORHUA	NA	0	0	0	0	1999	7	25	34	35	34.5	199	-58.35867	44.4925	0	49	1449	51	4VSW
1688	448	3892	NED1994222	35	NA	GADUS MORHUA	NA	0	0	0	0	1994	7	21	30	31	30.5	199	-59.13167	44.55867	0	49	1449	51	4VSW
1689	448	3558	NED1992174	90	NA	GADUS MORHUA	NA	0	0	0	0	1992	7	16	25	30	27.5	199	-59.73517	44.47867	0	49	1449	51	4VSW
1690	448	2705	NED1987086	65	NA	GADUS MORHUA	NA	0	0	0	0	1987	7	20	32	32	32	198	-59.28333	44.58333	0	49	1449	51	4VSW
1691	448	1491	ATC1980307	45	10	GADUS MORHUA	COD(ATLANTIC)	8	2	8.75	2.1875	1980	7	22	35	36	35.5	198	-58.96667	44.4	0	49	1449	51	4VSW
1692	448	6998	NED2012022	212	NA	GADUS MORHUA	NA	0	0	0	0	2012	8	2	38	39	38.5	201	-58.98683	44.23383	0	49	1449	51	4VSW
1693	448	2343	NED1985049	44	10	GADUS MORHUA	COD(ATLANTIC)	15	10	14.58333333	9.722222222	1985	7	21	37	43	40	198	-59.31667	44.61667	0	49	1449	51	4VSW
1694	448	5489	NED2002040	47	10	GADUS MORHUA	COD(ATLANTIC)	1	1.72	0.940860215	1.61827957	2002	7	24	34	36	35	200	-58.36817	44.493	0	49	1449	51	4VSW
1695	448	6114	NED2006036	45	NA	GADUS MORHUA	NA	0	0	0	0	2006	7	26	33	34	33.5	200	-58.51	44.61667	0	49	1449	51	4VSW
1696	448	3507	NED1992174	36	10	GADUS MORHUA	COD(ATLANTIC)	1	1	0.972222222	0.972222222	1992	7	10	31	32	31.5	199	-58.66133	44.39483	0	49	1449	51	4VSW
1697	448	215	ATC1971189	33	10	GADUS MORHUA	COD(ATLANTIC)	2	3	1.75	2.625	1971	7	16	29	30	29.5	197	-59.83333	44.46667	0	49	1449	51	4VSW
1698	448	6137	NED2006036	72	NA	GADUS MORHUA	NA	0	0	0	0	2006	7	29	28	33	30.5	200	-58.98517	44.57933	0	49	1449	51	4VSW
1699	448	491	ATC1973213	45	10	GADUS MORHUA	COD(ATLANTIC)	9	3	7.875	2.625	1973	7	29	31	31	31	197	-59.25	44.55	0	49	1449	51	4VSW
1700	448	1890	HAM1991231	61	10	GADUS MORHUA	COD(ATLANTIC)	83	17	85.44117647	17.5	1991	7	23	33	33	33	199	-58.5175	44.6	0	49	1449	51	4VSW
1701	448	1361	ATC1979293	46	10	GADUS MORHUA	COD(ATLANTIC)	80	151	70	132.125	1979	7	24	35	35	35	197	-58.93333	44.65	0	49	1449	51	4VSW
1702	448	3247	NED1990140	23	NA	GADUS MORHUA	NA	0	0	0	0	1990	7	26	32	41	36.5	199	-59.177	44.501	0	49	1449	51	4VSW
1703	448	1661	ATC1981322	61	NA	GADUS MORHUA	NA	0	0	0	0	1981	7	23	46	81	63.5	198	-59.71667	44.58333	0	49	1449	51	4VSW
1704	448	7130	TEL2004530	32	NA	GADUS MORHUA	NA	0	0	0	0	2004	7	21	27	29	28	200	-59.62133	44.59367	0	49	1449	51	4VSW
1705	448	1060	ATC1977266	14	10	GADUS MORHUA	COD(ATLANTIC)	6	4	6.5625	4.375	1977	7	25	31	35	33	197	-58.28333	44.26667	0	49	1449	51	4VSW
1706	448	3250	NED1990140	26	NA	GADUS MORHUA	NA	0	0	0	0	1990	7	26	37	38	37.5	199	-58.90683	44.625	0	49	1449	51	4VSW
1707	448	3253	NED1990140	29	NA	GADUS MORHUA	NA	0	0	0	0	1990	7	27	34	35	34.5	199	-58.52183	44.61933	0	49	1449	51	4VSW
1708	448	7339	TEL2007745	132	NA	GADUS MORHUA	NA	0	0	0	0	2007	7	25	31	34	32.5	200	-58.53633	44.63117	0	49	1449	51	4VSW
1709	448	7340	TEL2007745	133	10	GADUS MORHUA	COD(ATLANTIC)	3	1.15	2.982954545	1.143465909	2007	7	25	30	31	30.5	200	-58.69967	44.40217	0	49	1449	51	4VSW
1710	448	1888	HAM1991231	58	NA	GADUS MORHUA	NA	0	0	0	0	1991	7	23	39	39	39	199	-58.71667	44.62833	0	49	1449	51	4VSW
1711	448	651	ATC1974226	55	10	GADUS MORHUA	COD(ATLANTIC)	7	2	6.125	1.75	1974	7	30	33	34	33.5	197	-58.5	44.36667	0	49	1449	51	4VSW
1712	448	492	ATC1973213	46	10	GADUS MORHUA	COD(ATLANTIC)	26	32	23.94736842	29.47368421	1973	7	29	40	45	42.5	197	-58.58333	44.65	0	49	1449	51	4VSW
1713	448	3690	NED1993190	30	NA	GADUS MORHUA	NA	0	0	0	0	1993	7	23	35	35	35	199	-58.9875	44.25217	0	49	1449	51	4VSW
1714	448	1488	ATC1980307	42	10	GADUS MORHUA	COD(ATLANTIC)	12	16	10.5	14	1980	7	21	30	30	30	198	-58.98333	44.58333	0	49	1449	51	4VSW
1715	448	345	ATC1972201	40	10	GADUS MORHUA	COD(ATLANTIC)	9	6	7.875	5.25	1972	7	11	40	40	40	197	-58.78333	44.63333	0	49	1449	51	4VSW
1716	448	2331	NED1985049	32	10	GADUS MORHUA	COD(ATLANTIC)	56	159	57.64705882	163.6764706	1985	7	20	33	35	34	198	-58.45	44.33333	0	49	1449	51	4VSW
1717	448	7511	TEM2008830	128	NA	GADUS MORHUA	NA	0	0	0	0	2008	7	23	40	43	41.5	200	-59.47833	44.63333	0	49	1449	51	4VSW
1718	448	1681	HAM1981060	37	10	GADUS MORHUA	COD(ATLANTIC)	13	1	11.97368421	0.921052632	1981	7	20	38	43	40.5	198	-59.61667	44.61667	0	49	1449	51	4VSW
1719	448	2044	NED1983013	36	10	GADUS MORHUA	COD(ATLANTIC)	1	1	0.921052632	0.921052632	1983	7	23	29	33	31	198	-59.2	44.55	0	49	1449	51	4VSW
1720	448	6135	NED2006036	70	NA	GADUS MORHUA	NA	0	0	0	0	2006	7	29	33	34	33.5	200	-58.712	44.42883	0	49	1449	51	4VSW
1721	448	1887	HAM1991231	57	10	GADUS MORHUA	COD(ATLANTIC)	2	1	2.058823529	1.029411765	1991	7	23	31	34	32.5	199	-58.76133	44.3885	0	49	1449	51	4VSW
1722	448	6785	NED2011025	249	NA	GADUS MORHUA	NA	0	0	0	0	2011	8	4	38	40	39	201	-59.61233	44.44383	0	49	1449	51	4VSW
1723	448	5753	NED2003042	77	NA	GADUS MORHUA	NA	0	0	0	0	2003	7	30	33	34	33.5	200	-58.96133	44.24067	0	49	1449	51	4VSW
1724	448	4304	NED1996247	83	NA	GADUS MORHUA	NA	0	0	0	0	1996	7	26	34	35	34.5	199	-58.56133	44.52033	0	49	1449	51	4VSW
1725	448	7341	TEL2007745	134	NA	GADUS MORHUA	NA	0	0	0	0	2007	7	25	34	34	34	200	-58.7705	44.43067	0	49	1449	51	4VSW
1726	448	1220	ATC1978280	44	NA	GADUS MORHUA	NA	0	0	0	0	1978	7	28	44	50	47	197	-59.93333	44.51667	0	49	1449	51	4VSW
1727	448	3935	NED1994222	83	10	GADUS MORHUA	COD(ATLANTIC)	1	0	0.911458333	0	1994	7	26	32	33	32.5	199	-58.377	44.41017	0	49	1449	51	4VSW
1728	448	1891	HAM1991231	62	10	GADUS MORHUA	COD(ATLANTIC)	10	6	10.29411765	6.176470588	1991	7	23	32	36	34	199	-58.48033	44.49217	0	49	1449	51	4VSW
1729	448	3716	NED1993190	56	NA	GADUS MORHUA	NA	0	0	0	0	1993	7	27	34	36	35	199	-58.49467	44.513	0	49	1449	51	4VSW
1730	448	6145	NED2006036	80	NA	GADUS MORHUA	NA	0	0	0	0	2006	7	30	44	44	44	200	-59.94917	44.51817	0	49	1449	51	4VSW
1731	448	5907	NED2005034	57	NA	GADUS MORHUA	NA	0	0	0	0	2005	7	19	31	32	31.5	200	-58.27933	44.32483	0	49	1449	51	4VSW
1732	448	6508	NED2010027	149	NA	GADUS MORHUA	NA	0	0	0	0	2010	7	26	34	38	36	201	-58.52083	44.48667	0	49	1449	51	4VSW
1733	448	2868	NED1988106	48	10	GADUS MORHUA	COD(ATLANTIC)	11	5	12.03125	5.46875	1988	7	22	37	40	38.5	198	-58.73333	44.61667	0	49	1449	51	4VSW
1734	448	648	ATC1974226	52	10	GADUS MORHUA	COD(ATLANTIC)	1	1	0.972222222	0.972222222	1974	7	30	40	41	40.5	197	-58.6	44.65	0	49	1449	51	4VSW
1735	448	4858	NED1999929	47	10	GADUS MORHUA	COD(ATLANTIC)	1	0.125	1.005747126	0.125718391	1999	7	25	28	28	28	199	-58.99717	44.5595	0	49	1449	51	4VSW
1736	448	1068	ATC1977266	22	10	GADUS MORHUA	COD(ATLANTIC)	19	17	17.5	15.65789474	1977	7	26	36	37	36.5	197	-58.68333	44.45	0	49	1449	51	4VSW
1737	448	5910	NED2005034	60	NA	GADUS MORHUA	NA	0	0	0	0	2005	7	20	30	32	31	200	-58.4865	44.58233	0	49	1449	51	4VSW
1738	448	7002	NED2012022	216	NA	GADUS MORHUA	NA	0	0	0	0	2012	8	2	34	40	37	201	-58.80417	44.48567	0	49	1449	51	4VSW
1739	448	3255	NED1990140	31	10	GADUS MORHUA	COD(ATLANTIC)	33	26	32.08333333	25.27777778	1990	7	27	32	33	32.5	199	-58.37383	44.382	0	49	1449	51	4VSW
1740	448	4134	NED1995227	88	NA	GADUS MORHUA	NA	0	0	0	0	1995	7	18	28	33	30.5	199	-58.97033	44.46683	0	49	1449	51	4VSW
1741	448	5105	NED2000431	102	10	GADUS MORHUA	COD(ATLANTIC)	1	0.085	0.945945946	0.080405405	2000	7	26	42	49	45.5	200	-59.7685	44.60933	0	49	1449	51	4VSW
1742	448	367	ATC1972201	62	10	GADUS MORHUA	COD(ATLANTIC)	5	8	4.375	7	1972	7	14	45	46	45.5	197	-59.96667	44.51667	0	49	1449	51	4VSW
1743	448	5668	NED2003036	142	NA	GADUS MORHUA	NA	0	0	0	0	2003	7	16	35	36	35.5	200	-59.85083	44.52783	0	49	1449	51	4VSW
1744	448	931	ATC1976251	52	10	GADUS MORHUA	COD(ATLANTIC)	8	4	10.76923077	5.384615385	1976	8	2	50	52	51	197	-58.63333	44.68333	0	49	1449	51	4VSW
1745	448	5307	NED2001037	86	NA	GADUS MORHUA	NA	0	0	0	0	2001	7	27	34	35	34.5	200	-59.90767	44.50717	0	49	1449	51	4VSW
1746	448	5308	NED2001037	87	NA	GADUS MORHUA	NA	0	0	0	0	2001	7	27	30	32	31	200	-59.78183	44.4975	0	49	1449	51	4VSW
1747	448	3248	NED1990140	24	NA	GADUS MORHUA	NA	0	0	0	0	1990	7	26	30	31	30.5	199	-59.14167	44.54117	0	49	1449	51	4VSW
1748	448	1795	HAM1982081	41	10	GADUS MORHUA	COD(ATLANTIC)	7	8	6.805555556	7.777777778	1982	7	25	33	34	33.5	198	-58.68333	44.18333	0	49	1449	51	4VSW
1749	448	5045	NED2000431	37	10	GADUS MORHUA	COD(ATLANTIC)	1	1.42	0.983146067	1.396067416	2000	7	21	30	32	31	200	-58.28583	44.36083	0	49	1449	51	4VSW
1750	448	3938	NED1994222	86	10	GADUS MORHUA	COD(ATLANTIC)	2	1	2.058823529	1.029411765	1994	7	26	34	34	34	199	-58.67633	44.28583	0	49	1449	51	4VSW
1751	448	335	ATC1972201	28	10	GADUS MORHUA	COD(ATLANTIC)	1	0	0.921052632	0	1972	7	10	35	35	35	197	-58.63333	44.25	0	49	1449	51	4VSW
1752	448	1217	ATC1978280	41	10	GADUS MORHUA	COD(ATLANTIC)	1	0	1.029411765	0	1978	7	28	30	32	31	197	-59.21667	44.53333	0	49	1449	51	4VSW
1753	448	5667	NED2003036	141	NA	GADUS MORHUA	NA	0	0	0	0	2003	7	16	29	31	30	200	-59.78733	44.49417	0	49	1449	51	4VSW
1754	448	7512	TEM2008830	129	NA	GADUS MORHUA	NA	0	0	0	0	2008	7	23	27	27	27	200	-59.06283	44.51967	0	49	1449	51	4VSW
1755	448	1359	ATC1979293	44	10	GADUS MORHUA	COD(ATLANTIC)	8	12	8.235294118	12.35294118	1979	7	24	28	32	30	197	-59.4	44.6	0	49	1449	51	4VSW
1756	448	2045	NED1983013	37	NA	GADUS MORHUA	NA	0	0	0	0	1983	7	23	24	25	24.5	198	-59.61667	44.51667	0	49	1449	51	4VSW
1757	448	3059	NED1989124	54	10	GADUS MORHUA	COD(ATLANTIC)	3	1	3.088235294	1.029411765	1989	7	25	34	37	35.5	198	-58.63333	44.41667	0	49	1449	51	4VSW
1758	448	6136	NED2006036	71	NA	GADUS MORHUA	NA	0	0	0	0	2006	7	29	29	32	30.5	200	-58.946	44.47383	0	49	1449	51	4VSW
1759	448	5041	NED2000431	33	10	GADUS MORHUA	COD(ATLANTIC)	3	0.84	2.734375	0.765625	2000	7	20	36	36	36	200	-58.54233	44.50517	0	49	1449	51	4VSW
1760	448	6133	NED2006036	68	NA	GADUS MORHUA	NA	0	0	0	0	2006	7	28	32	34	33	200	-58.7775	44.34967	0	49	1449	51	4VSW
1761	448	7510	TEM2008830	127	NA	GADUS MORHUA	NA	0	0	0	0	2008	7	23	30	30	30	200	-59.616	44.57533	0	49	1449	51	4VSW
1762	448	649	ATC1974226	53	NA	GADUS MORHUA	NA	0	0	0	0	1974	7	30	31	33	32	197	-58.55	44.61667	0	49	1449	51	4VSW
1763	448	7000	NED2012022	214	NA	GADUS MORHUA	NA	0	0	0	0	2012	8	2	35	37	36	201	-58.8225	44.36767	0	49	1449	51	4VSW
1764	448	6507	NED2010027	148	NA	GADUS MORHUA	NA	0	0	0	0	2010	7	26	36	39	37.5	201	-58.76383	44.54983	0	49	1449	51	4VSW
1765	448	5908	NED2005034	58	NA	GADUS MORHUA	NA	0	0	0	0	2005	7	20	34	34	34	200	-58.30883	44.38133	0	49	1449	51	4VSW
1766	448	2871	NED1988106	51	NA	GADUS MORHUA	NA	0	0	0	0	1988	7	23	29	30	29.5	198	-58.43333	44.6	0	49	1449	51	4VSW
1767	448	1219	ATC1978280	43	10	GADUS MORHUA	COD(ATLANTIC)	117	114	113.75	110.8333333	1978	7	28	26	28	27	197	-59.7	44.43333	0	49	1449	51	4VSW
1768	448	2495	NED1986066	25	10	GADUS MORHUA	COD(ATLANTIC)	15	18	15.44117647	18.52941176	1986	7	24	33	34	33.5	198	-58.66667	44.25	0	49	1449	51	4VSW
1769	448	4685	NED1998832	71	NA	GADUS MORHUA	NA	0	0	0	0	1998	7	27	32	33	32.5	199	-58.85633	44.24033	0	49	1449	51	4VSW
1770	448	3717	NED1993190	57	10	GADUS MORHUA	COD(ATLANTIC)	1	1	0.972222222	0.972222222	1993	7	27	31	32	31.5	199	-58.38383	44.29517	0	49	1449	51	4VSW
1771	448	6146	NED2006036	81	NA	GADUS MORHUA	NA	0	0	0	0	2006	7	30	30	36	33	200	-59.658	44.59433	0	49	1449	51	4VSW
1772	448	6996	NED2012022	210	NA	GADUS MORHUA	NA	0	0	0	0	2012	8	2	31	36	33.5	201	-58.5835	44.231	0	49	1449	51	4VSW
1773	448	800	ATC1975237	52	10	GADUS MORHUA	COD(ATLANTIC)	1	0	1.09375	0	1975	8	4	30	34	32	197	-58.5	44.6	0	49	1449	51	4VSW
1774	448	1492	ATC1980307	46	10	GADUS MORHUA	COD(ATLANTIC)	4	1	3.888888889	0.972222222	1980	7	22	38	39	38.5	198	-58.78333	44.2	0	49	1449	51	4VSW
1775	448	3249	NED1990140	25	NA	GADUS MORHUA	NA	0	0	0	0	1990	7	26	27	28	27.5	199	-58.99	44.54567	0	49	1449	51	4VSW
1776	448	7132	TEL2004530	34	NA	GADUS MORHUA	NA	0	0	0	0	2004	7	21	32	45	38.5	200	-59.22817	44.55233	0	49	1449	51	4VSW
1777	448	3890	NED1994222	33	10	GADUS MORHUA	COD(ATLANTIC)	1	0	0.945945946	0	1994	7	21	30	35	32.5	199	-59.3265	44.4715	0	49	1449	51	4VSW
1778	448	7131	TEL2004530	33	NA	GADUS MORHUA	NA	0	0	0	0	2004	7	21	27	30	28.5	200	-59.39517	44.52567	0	49	1449	51	4VSW
1779	448	1358	ATC1979293	43	10	GADUS MORHUA	COD(ATLANTIC)	21	25	20.41666667	24.30555556	1979	7	24	32	33	32.5	197	-59.3	44.53333	0	49	1449	51	4VSW
1780	448	7184	TEL2004530	91	NA	GADUS MORHUA	NA	0	0	0	0	2004	7	27	33	34	33.5	200	-58.61067	44.32933	0	49	1449	51	4VSW
1781	448	5302	NED2001037	81	10	GADUS MORHUA	COD(ATLANTIC)	4	1.45	4	1.45	2001	7	27	33	34	33.5	200	-58.76233	44.334	0	49	1449	51	4VSW
1782	448	2191	NED1984032	44	10	GADUS MORHUA	COD(ATLANTIC)	9	13	8.75	12.63888889	1984	7	29	33	34	33.5	198	-58.71667	44.25	0	49	1449	51	4VSW
1783	448	6526	NED2010027	167	NA	GADUS MORHUA	NA	0	0	0	0	2010	7	29	36	38	37	201	-59.14767	44.6055	0	49	1449	51	4VSW
1784	448	5301	NED2001037	80	10	GADUS MORHUA	COD(ATLANTIC)	2	0.33	1.944444444	0.320833333	2001	7	27	33	34	33.5	200	-58.68683	44.24583	0	49	1449	51	4VSW
1785	448	6994	NED2012022	207	NA	GADUS MORHUA	NA	0	0	0	0	2012	8	1	31	33	32	201	-58.262	44.35783	0	49	1449	51	4VSW
1786	448	5042	NED2000431	34	NA	GADUS MORHUA	NA	0	0	0	0	2000	7	20	32	33	32.5	200	-58.47833	44.6255	0	49	1449	51	4VSW
1787	448	628	ATC1974226	31	10	GADUS MORHUA	COD(ATLANTIC)	3	1	2.763157895	0.921052632	1974	7	27	36	38	37	197	-59.58333	44.45	0	49	1449	51	4VSW
1788	448	6999	NED2012022	213	NA	GADUS MORHUA	NA	0	0	0	0	2012	8	2	38	43	40.5	201	-58.918	44.304	0	49	1449	51	4VSW
1789	448	5666	NED2003036	140	NA	GADUS MORHUA	NA	0	0	0	0	2003	7	16	41	41	41	200	-59.59667	44.649	0	49	1449	51	4VSW
1790	448	225	ATC1971189	43	10	GADUS MORHUA	COD(ATLANTIC)	5	3	5.46875	3.28125	1971	7	17	35	37	36	197	-58.86667	44.23333	0	49	1449	51	4VSW
1791	448	2864	NED1988106	44	NA	GADUS MORHUA	NA	0	0	0	0	1988	7	22	28	30	29	198	-59.35	44.51667	0	49	1449	51	4VSW
1792	448	4682	NED1998832	68	NA	GADUS MORHUA	NA	0	0	0	0	1998	7	27	31	32	31.5	199	-58.307	44.30433	0	49	1449	51	4VSW
1793	448	2046	NED1983013	38	NA	GADUS MORHUA	NA	0	0	0	0	1983	7	23	31	32	31.5	198	-59.73333	44.48333	0	49	1449	51	4VSW
1794	448	1680	HAM1981060	36	NA	GADUS MORHUA	NA	0	0	0	0	1981	7	20	27	27	27	198	-59.41667	44.55	0	49	1449	51	4VSW
1795	448	3237	NED1990140	13	NA	GADUS MORHUA	NA	0	0	0	0	1990	7	25	45	70	57.5	199	-59.526	44.64183	0	49	1449	51	4VSW
1796	448	5039	NED2000431	31	NA	GADUS MORHUA	NA	0	0	0	0	2000	7	20	30	31	30.5	200	-58.51883	44.27733	0	49	1449	51	4VSW
1797	448	5306	NED2001037	85	NA	GADUS MORHUA	NA	0	0	0	0	2001	7	27	45	47	46	200	-59.98767	44.5545	0	49	1449	51	4VSW
1798	448	5289	NED2001037	66	10	GADUS MORHUA	COD(ATLANTIC)	1	0.75	1	0.75	2001	7	25	33	34	33.5	200	-58.44017	44.47717	0	49	1449	51	4VSW
1799	448	801	ATC1975237	53	10	GADUS MORHUA	COD(ATLANTIC)	2	2	1.842105263	1.842105263	1975	8	4	40	61	50.5	197	-58.58333	44.63333	0	49	1449	51	4VSW
1800	448	930	ATC1976251	51	10	GADUS MORHUA	COD(ATLANTIC)	25	15	19.02173913	11.41304348	1976	8	2	38	39	38.5	197	-58.58333	44.63333	0	49	1449	51	4VSW
1801	448	5300	NED2001037	79	10	GADUS MORHUA	COD(ATLANTIC)	1	0.4	0.966850829	0.386740331	2001	7	26	32	32	32	200	-58.70633	44.17467	0	49	1449	51	4VSW
1802	448	3713	NED1993190	53	NA	GADUS MORHUA	NA	0	0	0	0	1993	7	26	27	28	27.5	199	-59.10033	44.52617	0	49	1449	51	4VSW
1803	448	100	ATC1970176	38	10	GADUS MORHUA	COD(ATLANTIC)	16	3	18.66666667	3.5	1970	7	25	32	32	32	197	-59.26667	44.46667	0	49	1449	51	4VSW
1804	448	3057	NED1989124	52	NA	GADUS MORHUA	NA	0	0	0	0	1989	7	24	32	33	32.5	198	-58.66667	44.18333	0	49	1449	51	4VSW
1805	448	2865	NED1988106	45	NA	GADUS MORHUA	NA	0	0	0	0	1988	7	22	33	43	38	198	-59.36667	44.58333	0	49	1449	51	4VSW
1806	448	2488	NED1986066	18	10	GADUS MORHUA	COD(ATLANTIC)	1	0	0.972222222	0	1986	7	23	44	50	47	198	-59.88333	44.53333	0	49	1449	51	4VSW
1807	448	4684	NED1998832	70	NA	GADUS MORHUA	NA	0	0	0	0	1998	7	27	34	35	34.5	199	-58.73233	44.31133	0	49	1449	51	4VSW
1808	448	6291	NED2009027	125	NA	GADUS MORHUA	NA	0	0	0	0	2009	7	18	37	37	37	200	-59.58633	44.62433	0	49	1449	51	4VSW
1809	448	6534	NED2010027	176	10	GADUS MORHUA	COD(ATLANTIC)	1	0.12	0.977653631	0.117318436	2010	7	30	40	44	42	201	-59.809	44.5445	0	49	1449	51	4VSW
1810	448	6775	NED2011025	238	NA	GADUS MORHUA	NA	0	0	0	0	2011	8	3	33	36	34.5	201	-58.42183	44.47817	0	49	1449	51	4VSW
1811	448	929	ATC1976251	50	10	GADUS MORHUA	COD(ATLANTIC)	12	4	11.66666667	3.888888889	1976	8	2	33	35	34	197	-58.63333	44.53333	0	49	1449	51	4VSW
1812	448	630	ATC1974226	33	10	GADUS MORHUA	COD(ATLANTIC)	12	4	11.66666667	3.888888889	1974	7	27	45	45	45	197	-60	44.51667	0	49	1449	51	4VSW
1813	448	6506	NED2010027	147	10	GADUS MORHUA	COD(ATLANTIC)	5	1.068	4.971590909	1.061931818	2010	7	25	34	37	35.5	201	-58.6825	44.30383	0	49	1449	51	4VSW
1814	448	2489	NED1986066	19	NA	GADUS MORHUA	NA	0	0	0	0	1986	7	23	39	41	40	198	-59.23333	44.6	0	49	1449	51	4VSW
1815	448	4683	NED1998832	69	NA	GADUS MORHUA	NA	0	0	0	0	1998	7	27	31	35	33	199	-58.3135	44.3755	0	49	1449	51	4VSW
1816	448	1656	ATC1981322	56	10	GADUS MORHUA	COD(ATLANTIC)	2	0	2.333333333	0	1981	7	22	28	31	29.5	198	-59.36667	44.56667	0	49	1449	51	4VSW
1817	448	7003	NED2012022	217	10	GADUS MORHUA	COD(ATLANTIC)	3	0.202	3	0.202	2012	8	2	34	38	36	201	-59.23067	44.47733	0	49	1449	51	4VSW
1818	448	928	ATC1976251	49	10	GADUS MORHUA	COD(ATLANTIC)	13	5	10.83333333	4.166666667	1976	8	2	38	51	44.5	197	-58.73333	44.58333	0	49	1449	51	4VSW
1819	448	4306	NED1996247	85	10	GADUS MORHUA	COD(ATLANTIC)	1	0.21	1.011560694	0.212427746	1996	7	26	33	36	34.5	199	-58.57667	44.3675	0	49	1449	51	4VSW
1820	448	786	ATC1975237	38	10	GADUS MORHUA	COD(ATLANTIC)	7	3	7.65625	3.28125	1975	8	2	30	34	32	197	-59.25	44.58333	0	49	1449	51	4VSW
1821	448	1644	ATC1981322	43	10	GADUS MORHUA	COD(ATLANTIC)	43	60	44.26470588	61.76470588	1981	7	21	39	41	40	198	-58.68333	44.61667	0	49	1449	51	4VSW
1822	448	6536	NED2010027	178	NA	GADUS MORHUA	NA	0	0	0	0	2010	7	30	44	48	46	201	-59.933	44.5405	0	49	1449	51	4VSW
1823	448	98	ATC1970176	36	10	GADUS MORHUA	COD(ATLANTIC)	51	10	49.58333333	9.722222222	1970	7	24	33	34	33.5	197	-58.68333	44.15	0	49	1449	51	4VSW
1824	448	7138	TEL2004530	40	NA	GADUS MORHUA	NA	0	0	0	0	2004	7	22	32	35	33.5	200	-58.49267	44.57983	0	49	1449	51	4VSW
1825	448	5035	NED2000431	27	NA	GADUS MORHUA	NA	0	0	0	0	2000	7	20	35	42	38.5	200	-58.9325	44.30233	0	49	1449	51	4VSW
1826	448	7185	TEL2004530	92	NA	GADUS MORHUA	NA	0	0	0	0	2004	7	27	33	33	33	200	-58.68333	44.38633	0	49	1449	51	4VSW
1827	448	3254	NED1990140	30	10	GADUS MORHUA	COD(ATLANTIC)	4	1	3.888888889	0.972222222	1990	7	27	35	36	35.5	199	-58.54517	44.44367	0	49	1449	51	4VSW
1828	448	6780	NED2011025	243	NA	GADUS MORHUA	NA	0	0	0	0	2011	8	4	28	28	28	201	-58.96067	44.523	0	49	1449	51	4VSW
1829	448	5040	NED2000431	32	10	GADUS MORHUA	COD(ATLANTIC)	1	0.14	0.966850829	0.135359116	2000	7	20	31	32	31.5	200	-58.68783	44.37967	0	49	1449	51	4VSW
1830	448	4305	NED1996247	84	NA	GADUS MORHUA	NA	0	0	0	0	1996	7	26	36	39	37.5	199	-58.5865	44.461	0	49	1449	51	4VSW
1831	448	1633	ATC1981322	31	10	GADUS MORHUA	COD(ATLANTIC)	6	1	6.5625	1.09375	1981	7	19	39	46	42.5	198	-58.61667	44.11667	0	49	1449	51	4VSW
1832	448	5297	NED2001037	75	NA	GADUS MORHUA	NA	0	0	0	0	2001	7	26	33	33	33	200	-58.36967	44.28317	0	49	1449	51	4VSW
1833	448	7001	NED2012022	215	NA	GADUS MORHUA	NA	0	0	0	0	2012	8	2	36	37	36.5	201	-58.76867	44.444	0	49	1449	51	4VSW
1834	448	6774	NED2011025	237	10	GADUS MORHUA	COD(ATLANTIC)	1	0.398	0.977653631	0.389106145	2011	8	3	35	37	36	201	-58.304	44.427	0	49	1449	51	4VSW
1835	448	6127	NED2006036	62	NA	GADUS MORHUA	NA	0	0	0	0	2006	7	28	43	44	43.5	200	-58.68367	44.14167	0	49	1449	51	4VSW
1836	448	3712	NED1993190	52	NA	GADUS MORHUA	NA	0	0	0	0	1993	7	26	31	36	33.5	199	-59.23817	44.545	0	49	1449	51	4VSW
1837	448	6779	NED2011025	242	NA	GADUS MORHUA	NA	0	0	0	0	2011	8	4	40	41	40.5	201	-58.80917	44.65033	0	49	1449	51	4VSW
1838	449	1497	ATC1980307	51	NA	GADUS MORHUA	NA	0	0	0	0	1980	7	22	59	63	61	198	-57.85	44.33333	51	100	144	100	4VSW
1839	449	2500	NED1986066	31	10	GADUS MORHUA	COD(ATLANTIC)	5	1	5.147058824	1.029411765	1986	7	24	61	64	62.5	198	-57.8	44.35	51	100	144	100	4VSW
1840	449	1061	ATC1977266	15	NA	GADUS MORHUA	NA	0	0	0	0	1977	7	25	41	43	42	197	-58.05	44.31667	51	100	144	100	4VSW
1841	449	3721	NED1993190	61	10	GADUS MORHUA	COD(ATLANTIC)	18	10	18.31395349	10.1744186	1993	7	27	54	57	55.5	199	-57.91317	44.37317	51	100	144	100	4VSW
1842	449	1499	ATC1980307	53	10	GADUS MORHUA	COD(ATLANTIC)	38	29	36.94444444	28.19444444	1980	7	23	65	71	68	198	-57.55	44.36667	51	100	144	100	4VSW
1843	449	655	ATC1974226	59	NA	GADUS MORHUA	NA	0	0	0	0	1974	7	31	51	59	55	197	-57.41667	44.43333	51	100	144	100	4VSW
1844	449	652	ATC1974226	56	NA	GADUS MORHUA	NA	0	0	0	0	1974	7	30	52	56	54	197	-58.1	44.25	51	100	144	100	4VSW
1845	449	6499	NED2010027	139	10	GADUS MORHUA	COD(ATLANTIC)	2	0.954	1.97740113	0.943220339	2010	7	25	52	55	53.5	201	-57.58683	44.39683	51	100	144	100	4VSW
1846	449	5902	NED2005034	49	10	GADUS MORHUA	COD(ATLANTIC)	6	2.09	6	2.09	2005	7	19	65	67	66	200	-57.53733	44.38567	51	100	144	100	4VSW
1847	449	3930	NED1994222	78	10	GADUS MORHUA	COD(ATLANTIC)	1	1	1.029411765	1.029411765	1994	7	26	51	51	51	199	-57.55433	44.41033	51	100	144	100	4VSW
1848	449	4124	NED1995227	74	10	GADUS MORHUA	COD(ATLANTIC)	1	0.86	0.961538462	0.826923077	1995	7	17	55	58	56.5	199	-57.60633	44.39233	51	100	144	100	4VSW
1849	449	1897	HAM1991231	68	10	GADUS MORHUA	COD(ATLANTIC)	12	10	12.35294118	10.29411765	1991	7	24	64	66	65	199	-57.78633	44.35317	51	100	144	100	4VSW
1850	449	5046	NED2000431	38	NA	GADUS MORHUA	NA	0	0	0	0	2000	7	21	56	58	57	200	-58.1155	44.27183	51	100	144	100	4VSW
1851	449	654	ATC1974226	58	10	GADUS MORHUA	COD(ATLANTIC)	1	0	1.166666667	0	1974	7	30	63	66	64.5	197	-57.83333	44.33333	51	100	144	100	4VSW
1852	449	5052	NED2000431	46	10	GADUS MORHUA	COD(ATLANTIC)	1	0.22	0.945945946	0.208108108	2000	7	21	58	59	58.5	200	-57.45567	44.41717	51	100	144	100	4VSW
1853	449	3933	NED1994222	81	NA	GADUS MORHUA	NA	0	0	0	0	1994	7	26	51	53	52	199	-57.84433	44.38717	51	100	144	100	4VSW
1854	449	2499	NED1986066	30	10	GADUS MORHUA	COD(ATLANTIC)	1	0	1.029411765	0	1986	7	24	54	57	55.5	198	-57.88333	44.35	51	100	144	100	4VSW
1855	449	5291	NED2001037	68	NA	GADUS MORHUA	NA	0	0	0	0	2001	7	25	63	67	65	200	-57.7125	44.372	51	100	144	100	4VSW
1856	449	5293	NED2001037	70	10	GADUS MORHUA	COD(ATLANTIC)	231	147.17	231	147.17	2001	7	25	74	76	75	200	-57.26217	44.46767	51	100	144	100	4VSW
1857	449	4525	NED1997734	80	NA	GADUS MORHUA	NA	0	0	0	0	1997	7	29	76	77	76.5	199	-57.817	44.341	51	100	144	100	4VSW
1858	449	4125	NED1995227	77	10	GADUS MORHUA	COD(ATLANTIC)	3	4.62	3.143712575	4.841317365	1995	7	17	60	67	63.5	199	-58.09967	44.269	51	100	144	100	4VSW
1859	449	2056	NED1983013	49	10	GADUS MORHUA	COD(ATLANTIC)	13	22	12.63888889	21.38888889	1983	7	24	52	53	52.5	198	-57.91667	44.38333	51	100	144	100	4VSW
1860	449	794	ATC1975237	46	NA	GADUS MORHUA	NA	0	0	0	0	1975	8	3	66	71	68.5	197	-57.63333	44.36667	51	100	144	100	4VSW
1861	449	6501	NED2010027	141	NA	GADUS MORHUA	NA	0	0	0	0	2010	7	25	52	53	52.5	201	-57.90033	44.38867	51	100	144	100	4VSW
1862	449	1896	HAM1991231	67	NA	GADUS MORHUA	NA	0	0	0	0	1991	7	24	53	56	54.5	199	-57.888	44.38067	51	100	144	100	4VSW
1863	449	7540	TEM2008830	158	10	GADUS MORHUA	COD(ATLANTIC)	2	0.9	1.944444444	0.875	2008	7	27	61	65	63	200	-57.40617	44.41833	51	100	144	100	4VSW
1864	449	1368	ATC1979293	53	10	GADUS MORHUA	COD(ATLANTIC)	13	19	14.21875	20.78125	1979	7	25	61	69	65	197	-57.3	44.45	51	100	144	100	4VSW
1865	449	2336	NED1985049	37	10	GADUS MORHUA	COD(ATLANTIC)	2	2	1.944444444	1.944444444	1985	7	20	54	56	55	198	-57.5	44.4	51	100	144	100	4VSW
1866	449	109	ATC1970176	47	10	GADUS MORHUA	COD(ATLANTIC)	3	3	2.386363636	2.386363636	1970	7	27	60	73	66.5	197	-57.33333	44.4	51	100	144	100	4VSW
1867	449	2057	NED1983013	50	10	GADUS MORHUA	COD(ATLANTIC)	1	2	1.029411765	2.058823529	1983	7	24	51	54	52.5	198	-57.81667	44.38333	51	100	144	100	4VSW
1868	449	935	ATC1976251	56	10	GADUS MORHUA	COD(ATLANTIC)	1	1	1.166666667	1.166666667	1976	8	2	42	50	46	197	-57.4	44.41667	51	100	144	100	4VSW
1869	449	6990	NED2012022	202	10	GADUS MORHUA	COD(ATLANTIC)	1	4.49	1.005747126	4.515804598	2012	8	1	66	68	67	201	-57.53733	44.38183	51	100	144	100	4VSW
1870	449	5725	NED2003042	47	10	GADUS MORHUA	COD(ATLANTIC)	1	0.282	1	0.282	2003	7	26	62	64	63	200	-57.29417	44.4575	51	100	144	100	4VSW
1871	449	4680	NED1998832	64	NA	GADUS MORHUA	NA	0	0	0	0	1998	7	26	67	71	69	199	-58.05883	44.2825	51	100	144	100	4VSW
1872	449	230	ATC1971189	48	10	GADUS MORHUA	COD(ATLANTIC)	5	5	4.861111111	4.861111111	1971	7	18	81	86	83.5	197	-57.71667	44.35	51	100	144	100	4VSW
1873	449	2695	NED1987086	54	10	GADUS MORHUA	COD(ATLANTIC)	6	2	5.526315789	1.842105263	1987	7	19	68	73	70.5	198	-57.83333	44.33333	51	100	144	100	4VSW
1874	449	4868	NED1999929	58	NA	GADUS MORHUA	NA	0	0	0	0	1999	7	26	64	73	68.5	199	-57.36783	44.4245	51	100	144	100	4VSW
1875	449	7346	TEL2007745	139	NA	GADUS MORHUA	NA	0	0	0	0	2007	7	25	53	53	53	200	-58.16967	44.259	51	100	144	100	4VSW
1876	449	5903	NED2005034	51	NA	GADUS MORHUA	NA	0	0	0	0	2005	7	19	50	53	51.5	200	-57.82	44.3805	51	100	144	100	4VSW
1877	449	6122	NED2006036	54	NA	GADUS MORHUA	NA	0	0	0	0	2006	7	27	63	64	63.5	200	-57.2895	44.457	51	100	144	100	4VSW
1878	449	933	ATC1976251	54	10	GADUS MORHUA	COD(ATLANTIC)	3	1	2.5	0.833333333	1976	8	2	50	60	55	197	-58.1	44.26667	51	100	144	100	4VSW
1879	449	1649	ATC1981322	48	NA	GADUS MORHUA	NA	0	0	0	0	1981	7	21	54	56	55	198	-57.65	44.38333	51	100	144	100	4VSW
1880	449	3724	NED1993190	64	10	GADUS MORHUA	COD(ATLANTIC)	21	27	20.88068182	26.84659091	1993	7	27	73	78	75.5	199	-57.28217	44.43833	51	100	144	100	4VSW
1881	449	7181	TEL2004530	87	NA	GADUS MORHUA	NA	0	0	0	0	2004	7	27	59	62	60.5	200	-58.102	44.27183	51	100	144	100	4VSW
1882	449	3053	NED1989124	48	10	GADUS MORHUA	COD(ATLANTIC)	5	9	5.147058824	9.264705882	1989	7	24	48	51	49.5	198	-57.86667	44.38333	51	100	144	100	4VSW
1883	449	7351	TEL2007745	144	NA	GADUS MORHUA	NA	0	0	0	0	2007	7	26	61	63	62	200	-57.4935	44.4045	51	100	144	100	4VSW
1884	449	339	ATC1972201	32	NA	GADUS MORHUA	NA	0	0	0	0	1972	7	10	68	71	69.5	197	-57.51667	44.36667	51	100	144	100	4VSW
1885	449	496	ATC1973213	50	10	GADUS MORHUA	COD(ATLANTIC)	27	25	26.25	24.30555556	1973	7	30	55	59	57	197	-57.3	44.46667	51	100	144	100	4VSW
1886	449	3519	NED1992174	48	10	GADUS MORHUA	COD(ATLANTIC)	34	47	35	48.38235294	1992	7	11	48	52	50	199	-57.369	44.43667	51	100	144	100	4VSW
1887	449	3261	NED1990140	37	10	GADUS MORHUA	COD(ATLANTIC)	3	5	3.28125	5.46875	1990	7	27	65	66	65.5	199	-57.7335	44.35683	51	100	144	100	4VSW
1888	449	495	ATC1973213	49	NA	GADUS MORHUA	NA	0	0	0	0	1973	7	30	70	80	75	197	-57.91667	44.35	51	100	144	100	4VSW
1889	449	6765	NED2011025	227	10	GADUS MORHUA	COD(ATLANTIC)	1	1.452	0.983146067	1.42752809	2011	8	2	56	62	59	201	-57.274	44.489	51	100	144	100	4VSW
1890	449	1647	ATC1981322	46	NA	GADUS MORHUA	NA	0	0	0	0	1981	7	21	54	62	58	198	-58.1	44.26667	51	100	144	100	4VSW
1891	449	1366	ATC1979293	51	NA	GADUS MORHUA	NA	0	0	0	0	1979	7	25	62	67	64.5	197	-57.63333	44.4	51	100	144	100	4VSW
1892	449	6767	NED2011025	230	10	GADUS MORHUA	COD(ATLANTIC)	2	2.18	1.842105263	2.007894737	2011	8	2	60	61	60.5	201	-57.60183	44.38333	51	100	144	100	4VSW
1893	449	3055	NED1989124	50	NA	GADUS MORHUA	NA	0	0	0	0	1989	7	24	48	52	50	198	-58.08333	44.28333	51	100	144	100	4VSW
1894	449	1204	ATC1978280	28	NA	GADUS MORHUA	NA	0	0	0	0	1978	7	27	63	80	71.5	197	-58.11667	44.26667	51	100	144	100	4VSW
1895	449	4300	NED1996247	74	NA	GADUS MORHUA	NA	0	0	0	0	1996	7	25	50	52	51	199	-57.88067	44.39267	51	100	144	100	4VSW
1896	449	338	ATC1972201	31	10	GADUS MORHUA	COD(ATLANTIC)	1	2	0.972222222	1.944444444	1972	7	10	82	86	84	197	-57.86667	44.3	51	100	144	100	4VSW
1897	449	793	ATC1975237	45	10	GADUS MORHUA	COD(ATLANTIC)	1	3	1.458333333	4.375	1975	8	3	52	57	54.5	197	-58.18333	44.25	51	100	144	100	4VSW
1898	449	1799	HAM1982081	45	10	GADUS MORHUA	COD(ATLANTIC)	15	12	14.58333333	11.66666667	1982	7	26	51	55	53	198	-57.86667	44.36667	51	100	144	100	4VSW
1899	449	2875	NED1988106	55	10	GADUS MORHUA	COD(ATLANTIC)	1	2	0.972222222	1.944444444	1988	7	23	57	59	58	198	-57.85	44.35	51	100	144	100	4VSW
1900	449	2196	NED1984032	49	10	GADUS MORHUA	COD(ATLANTIC)	1	1	0.972222222	0.972222222	1984	7	30	59	59	59	198	-58.08333	44.25	51	100	144	100	4VSW
1901	449	3259	NED1990140	35	10	GADUS MORHUA	COD(ATLANTIC)	1	0	1.029411765	0	1990	7	27	58	60	59	199	-58.1445	44.24467	51	100	144	100	4VSW
1902	449	6993	NED2012022	206	10	GADUS MORHUA	COD(ATLANTIC)	3	4.23	2.982954545	4.205965909	2012	8	1	84	87	85.5	201	-57.84033	44.32417	51	100	144	100	4VSW
1903	449	231	ATC1971189	49	10	GADUS MORHUA	COD(ATLANTIC)	1	0	0.875	0	1971	7	18	62	65	63.5	197	-57.41667	44.38333	51	100	144	100	4VSW
1904	449	7179	TEL2004530	85	NA	GADUS MORHUA	NA	0	0	0	0	2004	7	27	66	67	66.5	200	-57.72867	44.37133	51	100	144	100	4VSW
1905	449	2198	NED1984032	51	NA	GADUS MORHUA	NA	0	0	0	0	1984	7	30	54	59	56.5	198	-57.41667	44.41667	51	100	144	100	4VSW
1906	449	6343	NED2009027	181	10	GADUS MORHUA	COD(ATLANTIC)	1	0.988	0.994318182	0.982386364	2009	7	24	62	65	63.5	200	-58.0015	44.32383	51	100	144	100	4VSW
1907	449	6769	NED2011025	232	NA	GADUS MORHUA	NA	0	0	0	0	2011	8	3	71	96	83.5	201	-57.98333	44.34567	51	100	144	100	4VSW
1908	449	5728	NED2003042	51	10	GADUS MORHUA	COD(ATLANTIC)	5	1.624	4.834254144	1.570165746	2003	7	27	93	143	118	200	-57.87417	44.29917	51	100	144	100	4VSW
1909	449	5496	NED2002040	56	10	GADUS MORHUA	COD(ATLANTIC)	1	0.08	0.977653631	0.078212291	2002	7	25	71	77	74	200	-57.76717	44.35517	51	100	144	100	4VSW
1910	449	4867	NED1999929	56	NA	GADUS MORHUA	NA	0	0	0	0	1999	7	25	67	132	99.5	199	-57.98767	44.33717	51	100	144	100	4VSW
1911	449	4301	NED1996247	75	NA	GADUS MORHUA	NA	0	0	0	0	1996	7	25	51	55	53	199	-57.79767	44.38333	51	100	144	100	4VSW
1912	449	6770	NED2011025	233	10	GADUS MORHUA	COD(ATLANTIC)	1	0.434	1	0.434	2011	8	3	50	51	50.5	201	-58.07417	44.30183	51	100	144	100	4VSW
1913	449	2335	NED1985049	36	10	GADUS MORHUA	COD(ATLANTIC)	2	6	1.944444444	5.833333333	1985	7	20	60	65	62.5	198	-57.75	44.35	51	100	144	100	4VSW
1914	449	108	ATC1970176	46	10	GADUS MORHUA	COD(ATLANTIC)	127	21	116.9736842	19.34210526	1970	7	26	59	59	59	197	-58.1	44.26667	51	100	144	100	4VSW
1915	449	3518	NED1992174	47	10	GADUS MORHUA	COD(ATLANTIC)	28	36	28.82352941	37.05882353	1992	7	11	50	50	50	199	-57.42417	44.42117	51	100	144	100	4VSW
1916	449	5495	NED2002040	54	NA	GADUS MORHUA	NA	0	0	0	0	2002	7	24	60	64	62	200	-57.89633	44.35917	51	100	144	100	4VSW
1917	449	2698	NED1987086	57	10	GADUS MORHUA	COD(ATLANTIC)	21	1	22.96875	1.09375	1987	7	20	54	54	54	198	-58.05	44.28333	51	100	144	100	4VSW
1918	449	2874	NED1988106	54	10	GADUS MORHUA	COD(ATLANTIC)	3	5	3.088235294	5.147058824	1988	7	23	52	55	53.5	198	-58.13333	44.25	51	100	144	100	4VSW
1919	449	1062	ATC1977266	16	NA	GADUS MORHUA	NA	0	0	0	0	1977	7	25	46	46	46	197	-57.48333	44.4	51	100	144	100	4VSW
1920	449	4679	NED1998832	63	10	GADUS MORHUA	COD(ATLANTIC)	3	2.26	2.949438202	2.221910112	1998	7	26	81	85	83	199	-57.83483	44.33167	51	100	144	100	4VSW
1921	449	7543	TEM2008830	162	10	GADUS MORHUA	COD(ATLANTIC)	4	0.342	4.022988506	0.343965517	2008	7	27	51	54	52.5	200	-58.06067	44.3005	51	100	144	100	4VSW
1922	449	6341	NED2009027	178	NA	GADUS MORHUA	NA	0	0	0	0	2009	7	23	71	72	71.5	200	-57.6165	44.3695	51	100	144	100	4VSW
1923	449	6123	NED2006036	56	NA	GADUS MORHUA	NA	0	0	0	0	2006	7	27	64	66	65	200	-57.78817	44.35417	51	100	144	100	4VSW
1924	450	6792	NED2011025	256	10	GADUS MORHUA	COD(ATLANTIC)	2	0.896	2	0.896	2011	8	5	53	54	53.5	201	-58.33583	44.232	51	100	383	102	4VSW
1925	450	790	ATC1975237	42	10	GADUS MORHUA	COD(ATLANTIC)	1	0	1.09375	0	1975	8	3	56	58	57	197	-58.85	44.06667	51	100	383	102	4VSW
1926	450	5458	NED2002040	16	NA	GADUS MORHUA	NA	0	0	0	0	2002	7	21	64	91	77.5	200	-59.25033	44.28517	51	100	383	102	4VSW
1927	450	5741	NED2003042	64	NA	GADUS MORHUA	NA	0	0	0	0	2003	7	28	51	100	75.5	200	-58.45283	44.243	51	100	383	102	4VSW
1928	450	792	ATC1975237	44	NA	GADUS MORHUA	NA	0	0	0	0	1975	8	3	49	56	52.5	197	-58.28333	44.23333	51	100	383	102	4VSW
1929	450	6504	NED2010027	145	NA	GADUS MORHUA	NA	0	0	0	0	2010	7	25	53	56	54.5	201	-58.47667	44.16267	51	100	383	102	4VSW
1930	450	1794	HAM1982081	40	10	GADUS MORHUA	COD(ATLANTIC)	10	8	9.722222222	7.777777778	1982	7	25	63	71	67	198	-58.8	43.98333	51	100	383	102	4VSW
1931	450	1881	HAM1991231	51	NA	GADUS MORHUA	NA	0	0	0	0	1991	7	22	57	57	57	199	-58.59867	44.06917	51	100	383	102	4VSW
1932	450	1200	ATC1978280	24	NA	GADUS MORHUA	NA	0	0	0	0	1978	7	26	82	90	86	197	-58.8	43.96667	51	100	383	102	4VSW
1933	450	1885	HAM1991231	55	10	GADUS MORHUA	COD(ATLANTIC)	1	0	1.029411765	0	1991	7	23	62	82	72	199	-59.3555	44.423	51	100	383	102	4VSW
1934	450	2195	NED1984032	48	10	GADUS MORHUA	COD(ATLANTIC)	15	18	14.58333333	17.5	1984	7	30	59	60	59.5	198	-58.3	44.2	51	100	383	102	4VSW
1935	450	6788	NED2011025	252	10	GADUS MORHUA	COD(ATLANTIC)	1	0.29	1	0.29	2011	8	5	79	87	83	201	-59.11283	44.30117	51	100	383	102	4VSW
1936	450	1791	HAM1982081	37	10	GADUS MORHUA	COD(ATLANTIC)	22	15	24.0625	16.40625	1982	7	25	68	75	71.5	198	-58.93333	44.11667	51	100	383	102	4VSW
1937	450	2702	NED1987086	61	10	GADUS MORHUA	COD(ATLANTIC)	5	3	5.147058824	3.088235294	1987	7	20	71	83	77	198	-59.03333	44.25	51	100	383	102	4VSW
1938	450	2332	NED1985049	33	10	GADUS MORHUA	COD(ATLANTIC)	12	21	12.35294118	21.61764706	1985	7	20	53	58	55.5	198	-58.33333	44.21667	51	100	383	102	4VSW
1939	450	2492	NED1986066	22	10	GADUS MORHUA	COD(ATLANTIC)	2	3	2.058823529	3.088235294	1986	7	24	49	53	51	198	-58.9	44.13333	51	100	383	102	4VSW
1940	450	336	ATC1972201	29	NA	GADUS MORHUA	NA	0	0	0	0	1972	7	10	75	89	82	197	-58.48333	44.11667	51	100	383	102	4VSW
1941	450	2494	NED1986066	24	10	GADUS MORHUA	COD(ATLANTIC)	1	1	0.972222222	0.972222222	1986	7	24	53	56	54.5	198	-58.75	44.05	51	100	383	102	4VSW
1942	450	5905	NED2005034	54	NA	GADUS MORHUA	NA	0	0	0	0	2005	7	19	63	90	76.5	200	-58.46067	44.16733	51	100	383	102	4VSW
1943	450	2701	NED1987086	60	10	GADUS MORHUA	COD(ATLANTIC)	16	22	20	27.5	1987	7	20	50	50	50	198	-58.46667	44.18333	51	100	383	102	4VSW
1944	450	5452	NED2002040	10	NA	GADUS MORHUA	NA	0	0	0	0	2002	7	21	69	70	69.5	200	-59.3285	44.434	51	100	383	102	4VSW
1945	450	1634	ATC1981322	32	10	GADUS MORHUA	COD(ATLANTIC)	43	38	44.26470588	39.11764706	1981	7	19	96	99	97.5	198	-59.1	44.3	51	100	383	102	4VSW
1946	450	2493	NED1986066	23	10	GADUS MORHUA	COD(ATLANTIC)	2	6	2.058823529	6.176470588	1986	7	24	77	81	79	198	-58.93333	44.08333	51	100	383	102	4VSW
1947	450	4128	NED1995227	81	NA	GADUS MORHUA	NA	0	0	0	0	1995	7	18	54	60	57	199	-58.51083	44.113	51	100	383	102	4VSW
1948	450	620	ATC1974226	23	NA	GADUS MORHUA	NA	0	0	0	0	1974	7	26	56	56	56	197	-58.81667	44.06667	51	100	383	102	4VSW
1949	450	7505	TEM2008830	122	10	GADUS MORHUA	COD(ATLANTIC)	1	0.666	1.005747126	0.669827586	2008	7	22	53	53	53	200	-58.82533	44.10717	51	100	383	102	4VSW
1950	450	1489	ATC1980307	43	NA	GADUS MORHUA	NA	0	0	0	0	1980	7	22	75	81	78	198	-59.35	44.43333	51	100	383	102	4VSW
1951	450	1893	HAM1991231	64	10	GADUS MORHUA	COD(ATLANTIC)	6	3	6.176470588	3.088235294	1991	7	23	57	59	58	199	-58.46533	44.16617	51	100	383	102	4VSW
1952	450	625	ATC1974226	28	10	GADUS MORHUA	COD(ATLANTIC)	60	8	61.76470588	8.235294118	1974	7	27	74	87	80.5	197	-59	44.33333	51	100	383	102	4VSW
1953	450	2703	NED1987086	62	10	GADUS MORHUA	COD(ATLANTIC)	4	4	4.117647059	4.117647059	1987	7	20	90	107	98.5	198	-59.25	44.35	51	100	383	102	4VSW
1954	450	6344	NED2009027	183	10	GADUS MORHUA	COD(ATLANTIC)	3	0.71	3	0.71	2009	7	24	55	56	55.5	200	-58.719	44.08717	51	100	383	102	4VSW
1955	450	1203	ATC1978280	27	10	GADUS MORHUA	COD(ATLANTIC)	42	28	40.83333333	27.22222222	1978	7	27	44	44	44	197	-58.46667	44.25	51	100	383	102	4VSW
1956	450	4481	NED1997734	36	10	GADUS MORHUA	COD(ATLANTIC)	13	3.45	12.36413043	3.28125	1997	7	24	100	102	101	199	-59.06717	44.2865	51	100	383	102	4VSW
1957	450	2860	NED1988106	40	10	GADUS MORHUA	COD(ATLANTIC)	2	3	2.058823529	3.088235294	1988	7	22	50	53	51.5	198	-58.61667	44.06667	51	100	383	102	4VSW
1958	450	2862	NED1988106	42	10	GADUS MORHUA	COD(ATLANTIC)	333	79	388.5	92.16666667	1988	7	22	38	47	42.5	198	-58.93333	44.35	51	100	383	102	4VSW
1959	450	2043	NED1983013	35	10	GADUS MORHUA	COD(ATLANTIC)	29	7	29.85294118	7.205882353	1983	7	22	47	51	49	198	-59.06667	44.38333	51	100	383	102	4VSW
1960	450	3058	NED1989124	53	10	GADUS MORHUA	COD(ATLANTIC)	41	11	42.20588235	11.32352941	1989	7	25	66	66	66	198	-58.9	44.08333	51	100	383	102	4VSW
1961	450	223	ATC1971189	41	10	GADUS MORHUA	COD(ATLANTIC)	1	1	1.09375	1.09375	1971	7	17	63	66	64.5	197	-59.18333	44.4	51	100	383	102	4VSW
1962	450	6997	NED2012022	211	10	GADUS MORHUA	COD(ATLANTIC)	4	1.61	3.93258427	1.582865169	2012	8	2	61	71	66	201	-58.8175	44.03967	51	100	383	102	4VSW
1963	450	332	ATC1972201	24	NA	GADUS MORHUA	NA	0	0	0	0	1972	7	9	63	67	65	197	-58.85	44.03333	51	100	383	102	4VSW
1964	450	3245	NED1990140	21	10	GADUS MORHUA	COD(ATLANTIC)	110	61	113.2352941	62.79411765	1990	7	26	63	65	64	199	-58.82733	44.035	51	100	383	102	4VSW
1965	450	7506	TEM2008830	123	NA	GADUS MORHUA	NA	0	0	0	0	2008	7	22	54	65	59.5	200	-58.91417	44.13617	51	100	383	102	4VSW
1966	450	2036	NED1983013	28	10	GADUS MORHUA	COD(ATLANTIC)	5	3	4.861111111	2.916666667	1983	7	22	48	54	51	198	-58.73333	44.08333	51	100	383	102	4VSW
1967	450	7183	TEL2004530	90	10	GADUS MORHUA	COD(ATLANTIC)	1	0.445	0.961538462	0.427884615	2004	7	27	65	67	66	200	-58.6955	44.00867	51	100	383	102	4VSW
1968	450	3067	NED1989124	62	10	GADUS MORHUA	COD(ATLANTIC)	10	7	10.9375	7.65625	1989	7	25	86	93	89.5	198	-59.26667	44.4	51	100	383	102	4VSW
1969	450	4482	NED1997734	37	10	GADUS MORHUA	COD(ATLANTIC)	4	4.02	3.783783784	3.802702703	1997	7	24	81	86	83.5	199	-59.263	44.40733	51	100	383	102	4VSW
1970	450	5934	NED2005034	85	10	GADUS MORHUA	COD(ATLANTIC)	1	0.275	0.956284153	0.262978142	2005	7	23	97	102	99.5	200	-59.24783	44.35783	51	100	383	102	4VSW
1971	450	1202	ATC1978280	26	NA	GADUS MORHUA	NA	0	0	0	0	1978	7	27	87	88	87.5	197	-58.56667	44.03333	51	100	383	102	4VSW
1972	450	2330	NED1985049	31	10	GADUS MORHUA	COD(ATLANTIC)	2	3	2.058823529	3.088235294	1985	7	20	57	57	57	198	-58.76667	44.05	51	100	383	102	4VSW
1973	450	6995	NED2012022	208	10	GADUS MORHUA	COD(ATLANTIC)	360	174.65	375	181.9270833	2012	8	1	52	57	54.5	201	-58.25283	44.242	51	100	383	102	4VSW
1974	450	4527	NED1997734	85	NA	GADUS MORHUA	NA	0	0	0	0	1997	7	29	56	59	57.5	199	-58.5885	44.06967	51	100	383	102	4VSW
1975	450	7187	TEL2004530	95	10	GADUS MORHUA	COD(ATLANTIC)	3	0.5	4.449152542	0.741525424	2004	7	28	67	71	69	200	-59.29233	44.27117	51	100	383	102	4VSW
1976	450	5037	NED2000431	29	10	GADUS MORHUA	COD(ATLANTIC)	1	0.54	1.029411765	0.555882353	2000	7	20	58	62	60	200	-58.90617	44.106	51	100	383	102	4VSW
1977	450	1632	ATC1981322	30	10	GADUS MORHUA	COD(ATLANTIC)	2	4	2.058823529	4.117647059	1981	7	19	66	69	67.5	198	-58.71667	43.98333	51	100	383	102	4VSW
1978	450	7343	TEL2007745	136	10	GADUS MORHUA	COD(ATLANTIC)	1	0.3	0.983146067	0.29494382	2007	7	25	58	59	58.5	200	-58.847	44.077	51	100	383	102	4VSW
1979	450	788	ATC1975237	40	10	GADUS MORHUA	COD(ATLANTIC)	3	1	2.763157895	0.921052632	1975	8	2	70	80	75	197	-59	44.33333	51	100	383	102	4VSW
1980	450	1352	ATC1979293	37	NA	GADUS MORHUA	NA	0	0	0	0	1979	7	23	72	73	72.5	197	-58.85	44	51	100	383	102	4VSW
1981	450	6289	NED2009027	123	NA	GADUS MORHUA	NA	0	0	0	0	2009	7	17	68	70	69	200	-59.373	44.43617	51	100	383	102	4VSW
1982	450	347	ATC1972201	42	10	GADUS MORHUA	COD(ATLANTIC)	11	13	10.13157895	11.97368421	1972	7	11	51	66	58.5	197	-59.03333	44.36667	51	100	383	102	4VSW
1983	450	3068	NED1989124	63	10	GADUS MORHUA	COD(ATLANTIC)	36	12	37.05882353	12.35294118	1989	7	25	60	76	68	198	-59.26667	44.33333	51	100	383	102	4VSW
1984	450	5047	NED2000431	39	NA	GADUS MORHUA	NA	0	0	0	0	2000	7	21	63	67	65	200	-58.19733	44.23833	51	100	383	102	4VSW
1985	450	483	ATC1973213	37	NA	GADUS MORHUA	NA	0	0	0	0	1973	7	28	70	76	73	197	-58.88333	44.01667	51	100	383	102	4VSW
1986	450	1357	ATC1979293	42	10	GADUS MORHUA	COD(ATLANTIC)	1	2	1.09375	2.1875	1979	7	24	88	92	90	197	-59.15	44.36667	51	100	383	102	4VSW
1987	450	224	ATC1971189	42	10	GADUS MORHUA	COD(ATLANTIC)	2	1	1.944444444	0.972222222	1971	7	17	58	63	60.5	197	-58.98333	44.35	51	100	383	102	4VSW
1988	450	1058	ATC1977266	12	10	GADUS MORHUA	COD(ATLANTIC)	1	0	1.09375	0	1977	7	25	71	76	73.5	197	-58.88333	43.98333	51	100	383	102	4VSW
1989	450	4687	NED1998832	73	NA	GADUS MORHUA	NA	0	0	0	0	1998	7	27	54	55	54.5	199	-58.84367	44.10883	51	100	383	102	4VSW
1990	450	3715	NED1993190	55	10	GADUS MORHUA	COD(ATLANTIC)	50	13	50	13	1993	7	26	86	93	89.5	199	-59.063	44.31033	51	100	383	102	4VSW
1991	450	6345	NED2009027	184	10	GADUS MORHUA	COD(ATLANTIC)	2	0.49	2.058823529	0.504411765	2009	7	24	69	69	69	200	-58.9105	44.10083	51	100	383	102	4VSW
1992	450	1631	ATC1981322	29	10	GADUS MORHUA	COD(ATLANTIC)	1	1	0.795454545	0.795454545	1981	7	19	78	82	80	198	-58.86667	43.96667	51	100	383	102	4VSW
1993	450	3942	NED1994222	90	NA	GADUS MORHUA	NA	0	0	0	0	1994	7	26	67	73	70	199	-58.85583	44.05317	51	100	383	102	4VSW
1994	450	6126	NED2006036	59	NA	GADUS MORHUA	NA	0	0	0	0	2006	7	28	50	51	50.5	200	-58.22067	44.25333	51	100	383	102	4VSW
1995	450	2329	NED1985049	30	10	GADUS MORHUA	COD(ATLANTIC)	4	0	3.888888889	0	1985	7	20	59	65	62	198	-58.86667	44.05	51	100	383	102	4VSW
1996	450	2055	NED1983013	48	10	GADUS MORHUA	COD(ATLANTIC)	31	27	31.91176471	27.79411765	1983	7	24	52	54	53	198	-58.36667	44.23333	51	100	383	102	4VSW
1997	450	6786	NED2011025	250	10	GADUS MORHUA	COD(ATLANTIC)	2	0.452	2.023121387	0.457225434	2011	8	4	74	82	78	201	-59.47833	44.406	51	100	383	102	4VSW
1998	450	3505	NED1992174	34	10	GADUS MORHUA	COD(ATLANTIC)	16	6	25.45454545	9.545454545	1992	7	10	54	59	56.5	199	-58.48633	44.136	51	100	383	102	4VSW
1999	450	3246	NED1990140	22	10	GADUS MORHUA	COD(ATLANTIC)	1478	436	1436.944444	423.8888889	1990	7	26	52	67	59.5	199	-59.01633	44.35367	51	100	383	102	4VSW
[truncated: 66,156 more rows]
