# Supplementary material for: The Potential for Spatial Distribution Indices to Signal Thresholds in Marine Fish Biomass
Source: PLoS One. 2015 Mar 19;10(3):e0120500. doi: 10.1371/journal.pone.0120500 (PMC4366403; doi:10.1371/journal.pone.0120500)
Supplement: S2 Dataset — Dryad repository: doi:10.5061/dryad.cp8pj (CSV) [file pone.0120500.s002.csv]

Year	SSBtonnes	SSnumber(x1000)	Area	Strata	Species	Source
1970	24712	40692.49716	4VWX	440-495	American Plaice	SSB and SSN from: Fowler GM (2012) Investigating Reference Points for American Plaice on the Scotian Shelf (4VWX). DFO Can. Sci. Advis. Sec. Res. Doc. 2012/030. ii + 13 p; and via personal communication with Mark Fowler at DFO Canada. Age at 50% maturity varies over time. For males approximately a decline from 7 to 4, for females 4.5 to 3.5 years.
1971	35510	43791.76893	4VWX	440-495	American Plaice	SSB and SSN from: Fowler GM (2012) Investigating Reference Points for American Plaice on the Scotian Shelf (4VWX). DFO Can. Sci. Advis. Sec. Res. Doc. 2012/030. ii + 13 p; and via personal communication with Mark Fowler at DFO Canada. Age at 50% maturity varies over time. For males approximately a decline from 7 to 4, for females 4.5 to 3.5 years.
1972	30709	42181.22608	4VWX	440-495	American Plaice	SSB and SSN from: Fowler GM (2012) Investigating Reference Points for American Plaice on the Scotian Shelf (4VWX). DFO Can. Sci. Advis. Sec. Res. Doc. 2012/030. ii + 13 p; and via personal communication with Mark Fowler at DFO Canada. Age at 50% maturity varies over time. For males approximately a decline from 7 to 4, for females 4.5 to 3.5 years.
1973	27175	46476.74205	4VWX	440-495	American Plaice	SSB and SSN from: Fowler GM (2012) Investigating Reference Points for American Plaice on the Scotian Shelf (4VWX). DFO Can. Sci. Advis. Sec. Res. Doc. 2012/030. ii + 13 p; and via personal communication with Mark Fowler at DFO Canada. Age at 50% maturity varies over time. For males approximately a decline from 7 to 4, for females 4.5 to 3.5 years.
1974	37372	65356.3687	4VWX	440-495	American Plaice	SSB and SSN from: Fowler GM (2012) Investigating Reference Points for American Plaice on the Scotian Shelf (4VWX). DFO Can. Sci. Advis. Sec. Res. Doc. 2012/030. ii + 13 p; and via personal communication with Mark Fowler at DFO Canada. Age at 50% maturity varies over time. For males approximately a decline from 7 to 4, for females 4.5 to 3.5 years.
1975	35879	71594.44098	4VWX	440-495	American Plaice	SSB and SSN from: Fowler GM (2012) Investigating Reference Points for American Plaice on the Scotian Shelf (4VWX). DFO Can. Sci. Advis. Sec. Res. Doc. 2012/030. ii + 13 p; and via personal communication with Mark Fowler at DFO Canada. Age at 50% maturity varies over time. For males approximately a decline from 7 to 4, for females 4.5 to 3.5 years.
1976	39909	82510.01319	4VWX	440-495	American Plaice	SSB and SSN from: Fowler GM (2012) Investigating Reference Points for American Plaice on the Scotian Shelf (4VWX). DFO Can. Sci. Advis. Sec. Res. Doc. 2012/030. ii + 13 p; and via personal communication with Mark Fowler at DFO Canada. Age at 50% maturity varies over time. For males approximately a decline from 7 to 4, for females 4.5 to 3.5 years.
1977	28167	63334.25781	4VWX	440-495	American Plaice	SSB and SSN from: Fowler GM (2012) Investigating Reference Points for American Plaice on the Scotian Shelf (4VWX). DFO Can. Sci. Advis. Sec. Res. Doc. 2012/030. ii + 13 p; and via personal communication with Mark Fowler at DFO Canada. Age at 50% maturity varies over time. For males approximately a decline from 7 to 4, for females 4.5 to 3.5 years.
1978	30090	60517.39683	4VWX	440-495	American Plaice	SSB and SSN from: Fowler GM (2012) Investigating Reference Points for American Plaice on the Scotian Shelf (4VWX). DFO Can. Sci. Advis. Sec. Res. Doc. 2012/030. ii + 13 p; and via personal communication with Mark Fowler at DFO Canada. Age at 50% maturity varies over time. For males approximately a decline from 7 to 4, for females 4.5 to 3.5 years.
1979	36174	79934.5274	4VWX	440-495	American Plaice	SSB and SSN from: Fowler GM (2012) Investigating Reference Points for American Plaice on the Scotian Shelf (4VWX). DFO Can. Sci. Advis. Sec. Res. Doc. 2012/030. ii + 13 p; and via personal communication with Mark Fowler at DFO Canada. Age at 50% maturity varies over time. For males approximately a decline from 7 to 4, for females 4.5 to 3.5 years.
1980	43012	79510.77398	4VWX	440-495	American Plaice	SSB and SSN from: Fowler GM (2012) Investigating Reference Points for American Plaice on the Scotian Shelf (4VWX). DFO Can. Sci. Advis. Sec. Res. Doc. 2012/030. ii + 13 p; and via personal communication with Mark Fowler at DFO Canada. Age at 50% maturity varies over time. For males approximately a decline from 7 to 4, for females 4.5 to 3.5 years.
1981	36616	89357.18076	4VWX	440-495	American Plaice	SSB and SSN from: Fowler GM (2012) Investigating Reference Points for American Plaice on the Scotian Shelf (4VWX). DFO Can. Sci. Advis. Sec. Res. Doc. 2012/030. ii + 13 p; and via personal communication with Mark Fowler at DFO Canada. Age at 50% maturity varies over time. For males approximately a decline from 7 to 4, for females 4.5 to 3.5 years.
1982	34056	68709.45785	4VWX	440-495	American Plaice	SSB and SSN from: Fowler GM (2012) Investigating Reference Points for American Plaice on the Scotian Shelf (4VWX). DFO Can. Sci. Advis. Sec. Res. Doc. 2012/030. ii + 13 p; and via personal communication with Mark Fowler at DFO Canada. Age at 50% maturity varies over time. For males approximately a decline from 7 to 4, for females 4.5 to 3.5 years.
1983	24614	76482.07709	4VWX	440-495	American Plaice	SSB and SSN from: Fowler GM (2012) Investigating Reference Points for American Plaice on the Scotian Shelf (4VWX). DFO Can. Sci. Advis. Sec. Res. Doc. 2012/030. ii + 13 p; and via personal communication with Mark Fowler at DFO Canada. Age at 50% maturity varies over time. For males approximately a decline from 7 to 4, for females 4.5 to 3.5 years.
1984	29756	68717.25055	4VWX	440-495	American Plaice	SSB and SSN from: Fowler GM (2012) Investigating Reference Points for American Plaice on the Scotian Shelf (4VWX). DFO Can. Sci. Advis. Sec. Res. Doc. 2012/030. ii + 13 p; and via personal communication with Mark Fowler at DFO Canada. Age at 50% maturity varies over time. For males approximately a decline from 7 to 4, for females 4.5 to 3.5 years.
1985	30612	67718.35056	4VWX	440-495	American Plaice	SSB and SSN from: Fowler GM (2012) Investigating Reference Points for American Plaice on the Scotian Shelf (4VWX). DFO Can. Sci. Advis. Sec. Res. Doc. 2012/030. ii + 13 p; and via personal communication with Mark Fowler at DFO Canada. Age at 50% maturity varies over time. For males approximately a decline from 7 to 4, for females 4.5 to 3.5 years.
1986	22709	48749.50638	4VWX	440-495	American Plaice	SSB and SSN from: Fowler GM (2012) Investigating Reference Points for American Plaice on the Scotian Shelf (4VWX). DFO Can. Sci. Advis. Sec. Res. Doc. 2012/030. ii + 13 p; and via personal communication with Mark Fowler at DFO Canada. Age at 50% maturity varies over time. For males approximately a decline from 7 to 4, for females 4.5 to 3.5 years.
1987	26329	57456.81448	4VWX	440-495	American Plaice	SSB and SSN from: Fowler GM (2012) Investigating Reference Points for American Plaice on the Scotian Shelf (4VWX). DFO Can. Sci. Advis. Sec. Res. Doc. 2012/030. ii + 13 p; and via personal communication with Mark Fowler at DFO Canada. Age at 50% maturity varies over time. For males approximately a decline from 7 to 4, for females 4.5 to 3.5 years.
1988	25245	47856.81882	4VWX	440-495	American Plaice	SSB and SSN from: Fowler GM (2012) Investigating Reference Points for American Plaice on the Scotian Shelf (4VWX). DFO Can. Sci. Advis. Sec. Res. Doc. 2012/030. ii + 13 p; and via personal communication with Mark Fowler at DFO Canada. Age at 50% maturity varies over time. For males approximately a decline from 7 to 4, for females 4.5 to 3.5 years.
1989	31539	70466.0743	4VWX	440-495	American Plaice	SSB and SSN from: Fowler GM (2012) Investigating Reference Points for American Plaice on the Scotian Shelf (4VWX). DFO Can. Sci. Advis. Sec. Res. Doc. 2012/030. ii + 13 p; and via personal communication with Mark Fowler at DFO Canada. Age at 50% maturity varies over time. For males approximately a decline from 7 to 4, for females 4.5 to 3.5 years.
1990	25772	54786.59265	4VWX	440-495	American Plaice	SSB and SSN from: Fowler GM (2012) Investigating Reference Points for American Plaice on the Scotian Shelf (4VWX). DFO Can. Sci. Advis. Sec. Res. Doc. 2012/030. ii + 13 p; and via personal communication with Mark Fowler at DFO Canada. Age at 50% maturity varies over time. For males approximately a decline from 7 to 4, for females 4.5 to 3.5 years.
1991	23530	70939.54021	4VWX	440-495	American Plaice	SSB and SSN from: Fowler GM (2012) Investigating Reference Points for American Plaice on the Scotian Shelf (4VWX). DFO Can. Sci. Advis. Sec. Res. Doc. 2012/030. ii + 13 p; and via personal communication with Mark Fowler at DFO Canada. Age at 50% maturity varies over time. For males approximately a decline from 7 to 4, for females 4.5 to 3.5 years.
1992	25752	48038.69875	4VWX	440-495	American Plaice	SSB and SSN from: Fowler GM (2012) Investigating Reference Points for American Plaice on the Scotian Shelf (4VWX). DFO Can. Sci. Advis. Sec. Res. Doc. 2012/030. ii + 13 p; and via personal communication with Mark Fowler at DFO Canada. Age at 50% maturity varies over time. For males approximately a decline from 7 to 4, for females 4.5 to 3.5 years.
1993	19101	40112.93675	4VWX	440-495	American Plaice	SSB and SSN from: Fowler GM (2012) Investigating Reference Points for American Plaice on the Scotian Shelf (4VWX). DFO Can. Sci. Advis. Sec. Res. Doc. 2012/030. ii + 13 p; and via personal communication with Mark Fowler at DFO Canada. Age at 50% maturity varies over time. For males approximately a decline from 7 to 4, for females 4.5 to 3.5 years.
1994	16000	43521.40855	4VWX	440-495	American Plaice	SSB and SSN from: Fowler GM (2012) Investigating Reference Points for American Plaice on the Scotian Shelf (4VWX). DFO Can. Sci. Advis. Sec. Res. Doc. 2012/030. ii + 13 p; and via personal communication with Mark Fowler at DFO Canada. Age at 50% maturity varies over time. For males approximately a decline from 7 to 4, for females 4.5 to 3.5 years.
1995	18903	54298.88122	4VWX	440-495	American Plaice	SSB and SSN from: Fowler GM (2012) Investigating Reference Points for American Plaice on the Scotian Shelf (4VWX). DFO Can. Sci. Advis. Sec. Res. Doc. 2012/030. ii + 13 p; and via personal communication with Mark Fowler at DFO Canada. Age at 50% maturity varies over time. For males approximately a decline from 7 to 4, for females 4.5 to 3.5 years.
1996	18972	49706.46465	4VWX	440-495	American Plaice	SSB and SSN from: Fowler GM (2012) Investigating Reference Points for American Plaice on the Scotian Shelf (4VWX). DFO Can. Sci. Advis. Sec. Res. Doc. 2012/030. ii + 13 p; and via personal communication with Mark Fowler at DFO Canada. Age at 50% maturity varies over time. For males approximately a decline from 7 to 4, for females 4.5 to 3.5 years.
1997	21361	56785.91845	4VWX	440-495	American Plaice	SSB and SSN from: Fowler GM (2012) Investigating Reference Points for American Plaice on the Scotian Shelf (4VWX). DFO Can. Sci. Advis. Sec. Res. Doc. 2012/030. ii + 13 p; and via personal communication with Mark Fowler at DFO Canada. Age at 50% maturity varies over time. For males approximately a decline from 7 to 4, for females 4.5 to 3.5 years.
1998	18460	57253.4388	4VWX	440-495	American Plaice	SSB and SSN from: Fowler GM (2012) Investigating Reference Points for American Plaice on the Scotian Shelf (4VWX). DFO Can. Sci. Advis. Sec. Res. Doc. 2012/030. ii + 13 p; and via personal communication with Mark Fowler at DFO Canada. Age at 50% maturity varies over time. For males approximately a decline from 7 to 4, for females 4.5 to 3.5 years.
1999	18158	56293.2903	4VWX	440-495	American Plaice	SSB and SSN from: Fowler GM (2012) Investigating Reference Points for American Plaice on the Scotian Shelf (4VWX). DFO Can. Sci. Advis. Sec. Res. Doc. 2012/030. ii + 13 p; and via personal communication with Mark Fowler at DFO Canada. Age at 50% maturity varies over time. For males approximately a decline from 7 to 4, for females 4.5 to 3.5 years.
2000	16995	51544.04599	4VWX	440-495	American Plaice	SSB and SSN from: Fowler GM (2012) Investigating Reference Points for American Plaice on the Scotian Shelf (4VWX). DFO Can. Sci. Advis. Sec. Res. Doc. 2012/030. ii + 13 p; and via personal communication with Mark Fowler at DFO Canada. Age at 50% maturity varies over time. For males approximately a decline from 7 to 4, for females 4.5 to 3.5 years.
2001	15467	35245.01956	4VWX	440-495	American Plaice	SSB and SSN from: Fowler GM (2012) Investigating Reference Points for American Plaice on the Scotian Shelf (4VWX). DFO Can. Sci. Advis. Sec. Res. Doc. 2012/030. ii + 13 p; and via personal communication with Mark Fowler at DFO Canada. Age at 50% maturity varies over time. For males approximately a decline from 7 to 4, for females 4.5 to 3.5 years.
2002	19861	50899.19993	4VWX	440-495	American Plaice	SSB and SSN from: Fowler GM (2012) Investigating Reference Points for American Plaice on the Scotian Shelf (4VWX). DFO Can. Sci. Advis. Sec. Res. Doc. 2012/030. ii + 13 p; and via personal communication with Mark Fowler at DFO Canada. Age at 50% maturity varies over time. For males approximately a decline from 7 to 4, for females 4.5 to 3.5 years.
2003	21964	72641.91807	4VWX	440-495	American Plaice	SSB and SSN from: Fowler GM (2012) Investigating Reference Points for American Plaice on the Scotian Shelf (4VWX). DFO Can. Sci. Advis. Sec. Res. Doc. 2012/030. ii + 13 p; and via personal communication with Mark Fowler at DFO Canada. Age at 50% maturity varies over time. For males approximately a decline from 7 to 4, for females 4.5 to 3.5 years.
2004	25549	61875.73583	4VWX	440-495	American Plaice	SSB and SSN from: Fowler GM (2012) Investigating Reference Points for American Plaice on the Scotian Shelf (4VWX). DFO Can. Sci. Advis. Sec. Res. Doc. 2012/030. ii + 13 p; and via personal communication with Mark Fowler at DFO Canada. Age at 50% maturity varies over time. For males approximately a decline from 7 to 4, for females 4.5 to 3.5 years.
2005	22972	76455.62639	4VWX	440-495	American Plaice	SSB and SSN from: Fowler GM (2012) Investigating Reference Points for American Plaice on the Scotian Shelf (4VWX). DFO Can. Sci. Advis. Sec. Res. Doc. 2012/030. ii + 13 p; and via personal communication with Mark Fowler at DFO Canada. Age at 50% maturity varies over time. For males approximately a decline from 7 to 4, for females 4.5 to 3.5 years.
2006	25966	77906.92399	4VWX	440-495	American Plaice	SSB and SSN from: Fowler GM (2012) Investigating Reference Points for American Plaice on the Scotian Shelf (4VWX). DFO Can. Sci. Advis. Sec. Res. Doc. 2012/030. ii + 13 p; and via personal communication with Mark Fowler at DFO Canada. Age at 50% maturity varies over time. For males approximately a decline from 7 to 4, for females 4.5 to 3.5 years.
2007	22287	59093.42751	4VWX	440-495	American Plaice	SSB and SSN from: Fowler GM (2012) Investigating Reference Points for American Plaice on the Scotian Shelf (4VWX). DFO Can. Sci. Advis. Sec. Res. Doc. 2012/030. ii + 13 p; and via personal communication with Mark Fowler at DFO Canada. Age at 50% maturity varies over time. For males approximately a decline from 7 to 4, for females 4.5 to 3.5 years.
2008	16741	59077.88623	4VWX	440-495	American Plaice	SSB and SSN from: Fowler GM (2012) Investigating Reference Points for American Plaice on the Scotian Shelf (4VWX). DFO Can. Sci. Advis. Sec. Res. Doc. 2012/030. ii + 13 p; and via personal communication with Mark Fowler at DFO Canada. Age at 50% maturity varies over time. For males approximately a decline from 7 to 4, for females 4.5 to 3.5 years.
2009	15775	45848.54058	4VWX	440-495	American Plaice	SSB and SSN from: Fowler GM (2012) Investigating Reference Points for American Plaice on the Scotian Shelf (4VWX). DFO Can. Sci. Advis. Sec. Res. Doc. 2012/030. ii + 13 p; and via personal communication with Mark Fowler at DFO Canada. Age at 50% maturity varies over time. For males approximately a decline from 7 to 4, for females 4.5 to 3.5 years.
2010	NA	43001.58914	4VWX	440-495	American Plaice	SSB and SSN from: Fowler GM (2012) Investigating Reference Points for American Plaice on the Scotian Shelf (4VWX). DFO Can. Sci. Advis. Sec. Res. Doc. 2012/030. ii + 13 p; and via personal communication with Mark Fowler at DFO Canada. Age at 50% maturity varies over time. For males approximately a decline from 7 to 4, for females 4.5 to 3.5 years.
2011	NA	64101.91487	4VWX	440-495	American Plaice	SSB and SSN from: Fowler GM (2012) Investigating Reference Points for American Plaice on the Scotian Shelf (4VWX). DFO Can. Sci. Advis. Sec. Res. Doc. 2012/030. ii + 13 p; and via personal communication with Mark Fowler at DFO Canada. Age at 50% maturity varies over time. For males approximately a decline from 7 to 4, for females 4.5 to 3.5 years.
1970	131707	55022.6	4VSW	443-466	Cod	SSN (ages 5+) and SSB from: Supplement to Swain DP, Mohn RK (2012) Forage fish and the factors governing recovery of Atlantic cod (Gadus morhua) on the eastern Scotian Shelf. Can J Fish Aquat Sci 69: 997–1001. doi:10.1139/F2012-045.
1971	99686	51026.07	4VSW	443-466	Cod	SSN (ages 5+) and SSB from: Supplement to Swain DP, Mohn RK (2012) Forage fish and the factors governing recovery of Atlantic cod (Gadus morhua) on the eastern Scotian Shelf. Can J Fish Aquat Sci 69: 997–1001. doi:10.1139/F2012-045.
1972	95260	42860.3	4VSW	443-466	Cod	SSN (ages 5+) and SSB from: Supplement to Swain DP, Mohn RK (2012) Forage fish and the factors governing recovery of Atlantic cod (Gadus morhua) on the eastern Scotian Shelf. Can J Fish Aquat Sci 69: 997–1001. doi:10.1139/F2012-045.
1973	76615	37898.27	4VSW	443-466	Cod	SSN (ages 5+) and SSB from: Supplement to Swain DP, Mohn RK (2012) Forage fish and the factors governing recovery of Atlantic cod (Gadus morhua) on the eastern Scotian Shelf. Can J Fish Aquat Sci 69: 997–1001. doi:10.1139/F2012-045.
1974	53342	25567.63	4VSW	443-466	Cod	SSN (ages 5+) and SSB from: Supplement to Swain DP, Mohn RK (2012) Forage fish and the factors governing recovery of Atlantic cod (Gadus morhua) on the eastern Scotian Shelf. Can J Fish Aquat Sci 69: 997–1001. doi:10.1139/F2012-045.
1975	61432	21945.42	4VSW	443-466	Cod	SSN (ages 5+) and SSB from: Supplement to Swain DP, Mohn RK (2012) Forage fish and the factors governing recovery of Atlantic cod (Gadus morhua) on the eastern Scotian Shelf. Can J Fish Aquat Sci 69: 997–1001. doi:10.1139/F2012-045.
1976	36278	15503.27	4VSW	443-466	Cod	SSN (ages 5+) and SSB from: Supplement to Swain DP, Mohn RK (2012) Forage fish and the factors governing recovery of Atlantic cod (Gadus morhua) on the eastern Scotian Shelf. Can J Fish Aquat Sci 69: 997–1001. doi:10.1139/F2012-045.
1977	43020	16298.21	4VSW	443-466	Cod	SSN (ages 5+) and SSB from: Supplement to Swain DP, Mohn RK (2012) Forage fish and the factors governing recovery of Atlantic cod (Gadus morhua) on the eastern Scotian Shelf. Can J Fish Aquat Sci 69: 997–1001. doi:10.1139/F2012-045.
1978	82193	31102.82	4VSW	443-466	Cod	SSN (ages 5+) and SSB from: Supplement to Swain DP, Mohn RK (2012) Forage fish and the factors governing recovery of Atlantic cod (Gadus morhua) on the eastern Scotian Shelf. Can J Fish Aquat Sci 69: 997–1001. doi:10.1139/F2012-045.
1979	104044	46516.45	4VSW	443-466	Cod	SSN (ages 5+) and SSB from: Supplement to Swain DP, Mohn RK (2012) Forage fish and the factors governing recovery of Atlantic cod (Gadus morhua) on the eastern Scotian Shelf. Can J Fish Aquat Sci 69: 997–1001. doi:10.1139/F2012-045.
1980	111573	47691.05	4VSW	443-466	Cod	SSN (ages 5+) and SSB from: Supplement to Swain DP, Mohn RK (2012) Forage fish and the factors governing recovery of Atlantic cod (Gadus morhua) on the eastern Scotian Shelf. Can J Fish Aquat Sci 69: 997–1001. doi:10.1139/F2012-045.
1981	116172	47179.16	4VSW	443-466	Cod	SSN (ages 5+) and SSB from: Supplement to Swain DP, Mohn RK (2012) Forage fish and the factors governing recovery of Atlantic cod (Gadus morhua) on the eastern Scotian Shelf. Can J Fish Aquat Sci 69: 997–1001. doi:10.1139/F2012-045.
1982	121909	58882.79	4VSW	443-466	Cod	SSN (ages 5+) and SSB from: Supplement to Swain DP, Mohn RK (2012) Forage fish and the factors governing recovery of Atlantic cod (Gadus morhua) on the eastern Scotian Shelf. Can J Fish Aquat Sci 69: 997–1001. doi:10.1139/F2012-045.
1983	143194	63427.62	4VSW	443-466	Cod	SSN (ages 5+) and SSB from: Supplement to Swain DP, Mohn RK (2012) Forage fish and the factors governing recovery of Atlantic cod (Gadus morhua) on the eastern Scotian Shelf. Can J Fish Aquat Sci 69: 997–1001. doi:10.1139/F2012-045.
1984	150830	75471.72	4VSW	443-466	Cod	SSN (ages 5+) and SSB from: Supplement to Swain DP, Mohn RK (2012) Forage fish and the factors governing recovery of Atlantic cod (Gadus morhua) on the eastern Scotian Shelf. Can J Fish Aquat Sci 69: 997–1001. doi:10.1139/F2012-045.
1985	155525	87938.49	4VSW	443-466	Cod	SSN (ages 5+) and SSB from: Supplement to Swain DP, Mohn RK (2012) Forage fish and the factors governing recovery of Atlantic cod (Gadus morhua) on the eastern Scotian Shelf. Can J Fish Aquat Sci 69: 997–1001. doi:10.1139/F2012-045.
1986	148627	77278.39	4VSW	443-466	Cod	SSN (ages 5+) and SSB from: Supplement to Swain DP, Mohn RK (2012) Forage fish and the factors governing recovery of Atlantic cod (Gadus morhua) on the eastern Scotian Shelf. Can J Fish Aquat Sci 69: 997–1001. doi:10.1139/F2012-045.
1987	130369	69811.06	4VSW	443-466	Cod	SSN (ages 5+) and SSB from: Supplement to Swain DP, Mohn RK (2012) Forage fish and the factors governing recovery of Atlantic cod (Gadus morhua) on the eastern Scotian Shelf. Can J Fish Aquat Sci 69: 997–1001. doi:10.1139/F2012-045.
1988	104630	49743.76	4VSW	443-466	Cod	SSN (ages 5+) and SSB from: Supplement to Swain DP, Mohn RK (2012) Forage fish and the factors governing recovery of Atlantic cod (Gadus morhua) on the eastern Scotian Shelf. Can J Fish Aquat Sci 69: 997–1001. doi:10.1139/F2012-045.
1989	92657	38250.97	4VSW	443-466	Cod	SSN (ages 5+) and SSB from: Supplement to Swain DP, Mohn RK (2012) Forage fish and the factors governing recovery of Atlantic cod (Gadus morhua) on the eastern Scotian Shelf. Can J Fish Aquat Sci 69: 997–1001. doi:10.1139/F2012-045.
1990	66310	32411.03	4VSW	443-466	Cod	SSN (ages 5+) and SSB from: Supplement to Swain DP, Mohn RK (2012) Forage fish and the factors governing recovery of Atlantic cod (Gadus morhua) on the eastern Scotian Shelf. Can J Fish Aquat Sci 69: 997–1001. doi:10.1139/F2012-045.
1991	52020	36814.02	4VSW	443-466	Cod	SSN (ages 5+) and SSB from: Supplement to Swain DP, Mohn RK (2012) Forage fish and the factors governing recovery of Atlantic cod (Gadus morhua) on the eastern Scotian Shelf. Can J Fish Aquat Sci 69: 997–1001. doi:10.1139/F2012-045.
1992	47807	41499.61	4VSW	443-466	Cod	SSN (ages 5+) and SSB from: Supplement to Swain DP, Mohn RK (2012) Forage fish and the factors governing recovery of Atlantic cod (Gadus morhua) on the eastern Scotian Shelf. Can J Fish Aquat Sci 69: 997–1001. doi:10.1139/F2012-045.
1993	22969	22181.76	4VSW	443-466	Cod	SSN (ages 5+) and SSB from: Supplement to Swain DP, Mohn RK (2012) Forage fish and the factors governing recovery of Atlantic cod (Gadus morhua) on the eastern Scotian Shelf. Can J Fish Aquat Sci 69: 997–1001. doi:10.1139/F2012-045.
1994	21980	15754.81	4VSW	443-466	Cod	SSN (ages 5+) and SSB from: Supplement to Swain DP, Mohn RK (2012) Forage fish and the factors governing recovery of Atlantic cod (Gadus morhua) on the eastern Scotian Shelf. Can J Fish Aquat Sci 69: 997–1001. doi:10.1139/F2012-045.
1995	13819	12152.91	4VSW	443-466	Cod	SSN (ages 5+) and SSB from: Supplement to Swain DP, Mohn RK (2012) Forage fish and the factors governing recovery of Atlantic cod (Gadus morhua) on the eastern Scotian Shelf. Can J Fish Aquat Sci 69: 997–1001. doi:10.1139/F2012-045.
1996	11463	8352.16	4VSW	443-466	Cod	SSN (ages 5+) and SSB from: Supplement to Swain DP, Mohn RK (2012) Forage fish and the factors governing recovery of Atlantic cod (Gadus morhua) on the eastern Scotian Shelf. Can J Fish Aquat Sci 69: 997–1001. doi:10.1139/F2012-045.
1997	12985	9313.55	4VSW	443-466	Cod	SSN (ages 5+) and SSB from: Supplement to Swain DP, Mohn RK (2012) Forage fish and the factors governing recovery of Atlantic cod (Gadus morhua) on the eastern Scotian Shelf. Can J Fish Aquat Sci 69: 997–1001. doi:10.1139/F2012-045.
1998	9059	6799.93	4VSW	443-466	Cod	SSN (ages 5+) and SSB from: Supplement to Swain DP, Mohn RK (2012) Forage fish and the factors governing recovery of Atlantic cod (Gadus morhua) on the eastern Scotian Shelf. Can J Fish Aquat Sci 69: 997–1001. doi:10.1139/F2012-045.
1999	7755	5501.55	4VSW	443-466	Cod	SSN (ages 5+) and SSB from: Supplement to Swain DP, Mohn RK (2012) Forage fish and the factors governing recovery of Atlantic cod (Gadus morhua) on the eastern Scotian Shelf. Can J Fish Aquat Sci 69: 997–1001. doi:10.1139/F2012-045.
2000	7180	4942.73	4VSW	443-466	Cod	SSN (ages 5+) and SSB from: Supplement to Swain DP, Mohn RK (2012) Forage fish and the factors governing recovery of Atlantic cod (Gadus morhua) on the eastern Scotian Shelf. Can J Fish Aquat Sci 69: 997–1001. doi:10.1139/F2012-045.
2001	7509	6446.12	4VSW	443-466	Cod	SSN (ages 5+) and SSB from: Supplement to Swain DP, Mohn RK (2012) Forage fish and the factors governing recovery of Atlantic cod (Gadus morhua) on the eastern Scotian Shelf. Can J Fish Aquat Sci 69: 997–1001. doi:10.1139/F2012-045.
2002	7257	4573.27	4VSW	443-466	Cod	SSN (ages 5+) and SSB from: Supplement to Swain DP, Mohn RK (2012) Forage fish and the factors governing recovery of Atlantic cod (Gadus morhua) on the eastern Scotian Shelf. Can J Fish Aquat Sci 69: 997–1001. doi:10.1139/F2012-045.
2003	4412	3661.3	4VSW	443-466	Cod	SSN (ages 5+) and SSB from: Supplement to Swain DP, Mohn RK (2012) Forage fish and the factors governing recovery of Atlantic cod (Gadus morhua) on the eastern Scotian Shelf. Can J Fish Aquat Sci 69: 997–1001. doi:10.1139/F2012-045.
2004	5106	4582.69	4VSW	443-466	Cod	SSN (ages 5+) and SSB from: Supplement to Swain DP, Mohn RK (2012) Forage fish and the factors governing recovery of Atlantic cod (Gadus morhua) on the eastern Scotian Shelf. Can J Fish Aquat Sci 69: 997–1001. doi:10.1139/F2012-045.
2005	14531	13210.15	4VSW	443-466	Cod	SSN (ages 5+) and SSB from: Supplement to Swain DP, Mohn RK (2012) Forage fish and the factors governing recovery of Atlantic cod (Gadus morhua) on the eastern Scotian Shelf. Can J Fish Aquat Sci 69: 997–1001. doi:10.1139/F2012-045.
2006	10583	8793.48	4VSW	443-466	Cod	SSN (ages 5+) and SSB from: Supplement to Swain DP, Mohn RK (2012) Forage fish and the factors governing recovery of Atlantic cod (Gadus morhua) on the eastern Scotian Shelf. Can J Fish Aquat Sci 69: 997–1001. doi:10.1139/F2012-045.
2007	9559	9469.61	4VSW	443-466	Cod	SSN (ages 5+) and SSB from: Supplement to Swain DP, Mohn RK (2012) Forage fish and the factors governing recovery of Atlantic cod (Gadus morhua) on the eastern Scotian Shelf. Can J Fish Aquat Sci 69: 997–1001. doi:10.1139/F2012-045.
2008	19563	12455.63	4VSW	443-466	Cod	SSN (ages 5+) and SSB from: Supplement to Swain DP, Mohn RK (2012) Forage fish and the factors governing recovery of Atlantic cod (Gadus morhua) on the eastern Scotian Shelf. Can J Fish Aquat Sci 69: 997–1001. doi:10.1139/F2012-045.
2009	27162	24400.36	4VSW	443-466	Cod	SSN (ages 5+) and SSB from: Supplement to Swain DP, Mohn RK (2012) Forage fish and the factors governing recovery of Atlantic cod (Gadus morhua) on the eastern Scotian Shelf. Can J Fish Aquat Sci 69: 997–1001. doi:10.1139/F2012-045.
2010	46906	24058.13	4VSW	443-466	Cod	SSN (ages 5+) and SSB from: Supplement to Swain DP, Mohn RK (2012) Forage fish and the factors governing recovery of Atlantic cod (Gadus morhua) on the eastern Scotian Shelf. Can J Fish Aquat Sci 69: 997–1001. doi:10.1139/F2012-045.
2011	52053	24941.09	4VSW	443-466	Cod	SSN (ages 5+) and SSB from: Supplement to Swain DP, Mohn RK (2012) Forage fish and the factors governing recovery of Atlantic cod (Gadus morhua) on the eastern Scotian Shelf. Can J Fish Aquat Sci 69: 997–1001. doi:10.1139/F2012-045.
1980	86182	41750	4X	470-495	Cod	SSB and SSN (ages 3+) from: Clark DS, Emberley J (2010) Assessment of Cod in Division 4X in 2008. DFO Can Sci Advis Sec Res Doc 2009/018. N.b. 4x is really 4X5Y.
1981	88370	41477	4X	470-495	Cod	SSB and SSN (ages 3+) from: Clark DS, Emberley J (2010) Assessment of Cod in Division 4X in 2008. DFO Can Sci Advis Sec Res Doc 2009/018. N.b. 4x is really 4X5Y.
1982	83392	37468	4X	470-495	Cod	SSB and SSN (ages 3+) from: Clark DS, Emberley J (2010) Assessment of Cod in Division 4X in 2008. DFO Can Sci Advis Sec Res Doc 2009/018. N.b. 4x is really 4X5Y.
1983	76873	36039	4X	470-495	Cod	SSB and SSN (ages 3+) from: Clark DS, Emberley J (2010) Assessment of Cod in Division 4X in 2008. DFO Can Sci Advis Sec Res Doc 2009/018. N.b. 4x is really 4X5Y.
1984	69449	28600	4X	470-495	Cod	SSB and SSN (ages 3+) from: Clark DS, Emberley J (2010) Assessment of Cod in Division 4X in 2008. DFO Can Sci Advis Sec Res Doc 2009/018. N.b. 4x is really 4X5Y.
1985	60965	23526	4X	470-495	Cod	SSB and SSN (ages 3+) from: Clark DS, Emberley J (2010) Assessment of Cod in Division 4X in 2008. DFO Can Sci Advis Sec Res Doc 2009/018. N.b. 4x is really 4X5Y.
1986	53732	23216	4X	470-495	Cod	SSB and SSN (ages 3+) from: Clark DS, Emberley J (2010) Assessment of Cod in Division 4X in 2008. DFO Can Sci Advis Sec Res Doc 2009/018. N.b. 4x is really 4X5Y.
1987	45493	18267	4X	470-495	Cod	SSB and SSN (ages 3+) from: Clark DS, Emberley J (2010) Assessment of Cod in Division 4X in 2008. DFO Can Sci Advis Sec Res Doc 2009/018. N.b. 4x is really 4X5Y.
1988	48808	27197	4X	470-495	Cod	SSB and SSN (ages 3+) from: Clark DS, Emberley J (2010) Assessment of Cod in Division 4X in 2008. DFO Can Sci Advis Sec Res Doc 2009/018. N.b. 4x is really 4X5Y.
1989	50085	27033	4X	470-495	Cod	SSB and SSN (ages 3+) from: Clark DS, Emberley J (2010) Assessment of Cod in Division 4X in 2008. DFO Can Sci Advis Sec Res Doc 2009/018. N.b. 4x is really 4X5Y.
1990	58708	32507	4X	470-495	Cod	SSB and SSN (ages 3+) from: Clark DS, Emberley J (2010) Assessment of Cod in Division 4X in 2008. DFO Can Sci Advis Sec Res Doc 2009/018. N.b. 4x is really 4X5Y.
1991	54039	24294	4X	470-495	Cod	SSB and SSN (ages 3+) from: Clark DS, Emberley J (2010) Assessment of Cod in Division 4X in 2008. DFO Can Sci Advis Sec Res Doc 2009/018. N.b. 4x is really 4X5Y.
1992	41526	19271	4X	470-495	Cod	SSB and SSN (ages 3+) from: Clark DS, Emberley J (2010) Assessment of Cod in Division 4X in 2008. DFO Can Sci Advis Sec Res Doc 2009/018. N.b. 4x is really 4X5Y.
1993	28290	16059	4X	470-495	Cod	SSB and SSN (ages 3+) from: Clark DS, Emberley J (2010) Assessment of Cod in Division 4X in 2008. DFO Can Sci Advis Sec Res Doc 2009/018. N.b. 4x is really 4X5Y.
1994	24338	14025	4X	470-495	Cod	SSB and SSN (ages 3+) from: Clark DS, Emberley J (2010) Assessment of Cod in Division 4X in 2008. DFO Can Sci Advis Sec Res Doc 2009/018. N.b. 4x is really 4X5Y.
1995	34928	26305	4X	470-495	Cod	SSB and SSN (ages 3+) from: Clark DS, Emberley J (2010) Assessment of Cod in Division 4X in 2008. DFO Can Sci Advis Sec Res Doc 2009/018. N.b. 4x is really 4X5Y.
1996	49437	28554	4X	470-495	Cod	SSB and SSN (ages 3+) from: Clark DS, Emberley J (2010) Assessment of Cod in Division 4X in 2008. DFO Can Sci Advis Sec Res Doc 2009/018. N.b. 4x is really 4X5Y.
1997	43499	22781	4X	470-495	Cod	SSB and SSN (ages 3+) from: Clark DS, Emberley J (2010) Assessment of Cod in Division 4X in 2008. DFO Can Sci Advis Sec Res Doc 2009/018. N.b. 4x is really 4X5Y.
1998	33743	16680	4X	470-495	Cod	SSB and SSN (ages 3+) from: Clark DS, Emberley J (2010) Assessment of Cod in Division 4X in 2008. DFO Can Sci Advis Sec Res Doc 2009/018. N.b. 4x is really 4X5Y.
1999	28107	15197	4X	470-495	Cod	SSB and SSN (ages 3+) from: Clark DS, Emberley J (2010) Assessment of Cod in Division 4X in 2008. DFO Can Sci Advis Sec Res Doc 2009/018. N.b. 4x is really 4X5Y.
2000	24979	12905	4X	470-495	Cod	SSB and SSN (ages 3+) from: Clark DS, Emberley J (2010) Assessment of Cod in Division 4X in 2008. DFO Can Sci Advis Sec Res Doc 2009/018. N.b. 4x is really 4X5Y.
2001	23834	13817	4X	470-495	Cod	SSB and SSN (ages 3+) from: Clark DS, Emberley J (2010) Assessment of Cod in Division 4X in 2008. DFO Can Sci Advis Sec Res Doc 2009/018. N.b. 4x is really 4X5Y.
2002	22309	11920	4X	470-495	Cod	SSB and SSN (ages 3+) from: Clark DS, Emberley J (2010) Assessment of Cod in Division 4X in 2008. DFO Can Sci Advis Sec Res Doc 2009/018. N.b. 4x is really 4X5Y.
2003	18417	9230	4X	470-495	Cod	SSB and SSN (ages 3+) from: Clark DS, Emberley J (2010) Assessment of Cod in Division 4X in 2008. DFO Can Sci Advis Sec Res Doc 2009/018. N.b. 4x is really 4X5Y.
2004	19018	12290	4X	470-495	Cod	SSB and SSN (ages 3+) from: Clark DS, Emberley J (2010) Assessment of Cod in Division 4X in 2008. DFO Can Sci Advis Sec Res Doc 2009/018. N.b. 4x is really 4X5Y.
2005	17093	8453	4X	470-495	Cod	SSB and SSN (ages 3+) from: Clark DS, Emberley J (2010) Assessment of Cod in Division 4X in 2008. DFO Can Sci Advis Sec Res Doc 2009/018. N.b. 4x is really 4X5Y.
2006	16150	9681	4X	470-495	Cod	SSB and SSN (ages 3+) from: Clark DS, Emberley J (2010) Assessment of Cod in Division 4X in 2008. DFO Can Sci Advis Sec Res Doc 2009/018. N.b. 4x is really 4X5Y.
2007	14751	7769	4X	470-495	Cod	SSB and SSN (ages 3+) from: Clark DS, Emberley J (2010) Assessment of Cod in Division 4X in 2008. DFO Can Sci Advis Sec Res Doc 2009/018. N.b. 4x is really 4X5Y.
2008	10627	5171	4X	470-495	Cod	SSB and SSN (ages 3+) from: Clark DS, Emberley J (2010) Assessment of Cod in Division 4X in 2008. DFO Can Sci Advis Sec Res Doc 2009/018. N.b. 4x is really 4X5Y.
1970	63588	36889	4X5Y	470-495	Haddock	SSN and SSB (ages 4+) based on biomass nrs from: Mohn RK, Trzcinski MK, Black GAP, Armsworthy S, Young GA, et al. (2010) Assessment of the Status of Division 4X5Y Haddock in 2009. DFO Can Sci Advis Sec Res Doc 2010/085.
1971	44708	25513	4X5Y	470-495	Haddock	SSN and SSB (ages 4+) based on biomass nrs from: Mohn RK, Trzcinski MK, Black GAP, Armsworthy S, Young GA, et al. (2010) Assessment of the Status of Division 4X5Y Haddock in 2009. DFO Can Sci Advis Sec Res Doc 2010/085.
1972	36068	19825	4X5Y	470-495	Haddock	SSN and SSB (ages 4+) based on biomass nrs from: Mohn RK, Trzcinski MK, Black GAP, Armsworthy S, Young GA, et al. (2010) Assessment of the Status of Division 4X5Y Haddock in 2009. DFO Can Sci Advis Sec Res Doc 2010/085.
1973	31580	20640	4X5Y	470-495	Haddock	SSN and SSB (ages 4+) based on biomass nrs from: Mohn RK, Trzcinski MK, Black GAP, Armsworthy S, Young GA, et al. (2010) Assessment of the Status of Division 4X5Y Haddock in 2009. DFO Can Sci Advis Sec Res Doc 2010/085.
1974	22327	14057	4X5Y	470-495	Haddock	SSN and SSB (ages 4+) based on biomass nrs from: Mohn RK, Trzcinski MK, Black GAP, Armsworthy S, Young GA, et al. (2010) Assessment of the Status of Division 4X5Y Haddock in 2009. DFO Can Sci Advis Sec Res Doc 2010/085.
1975	34276	27664	4X5Y	470-495	Haddock	SSN and SSB (ages 4+) based on biomass nrs from: Mohn RK, Trzcinski MK, Black GAP, Armsworthy S, Young GA, et al. (2010) Assessment of the Status of Division 4X5Y Haddock in 2009. DFO Can Sci Advis Sec Res Doc 2010/085.
1976	44602	35869	4X5Y	470-495	Haddock	SSN and SSB (ages 4+) based on biomass nrs from: Mohn RK, Trzcinski MK, Black GAP, Armsworthy S, Young GA, et al. (2010) Assessment of the Status of Division 4X5Y Haddock in 2009. DFO Can Sci Advis Sec Res Doc 2010/085.
1977	43560	30997	4X5Y	470-495	Haddock	SSN and SSB (ages 4+) based on biomass nrs from: Mohn RK, Trzcinski MK, Black GAP, Armsworthy S, Young GA, et al. (2010) Assessment of the Status of Division 4X5Y Haddock in 2009. DFO Can Sci Advis Sec Res Doc 2010/085.
1978	60152	41040	4X5Y	470-495	Haddock	SSN and SSB (ages 4+) based on biomass nrs from: Mohn RK, Trzcinski MK, Black GAP, Armsworthy S, Young GA, et al. (2010) Assessment of the Status of Division 4X5Y Haddock in 2009. DFO Can Sci Advis Sec Res Doc 2010/085.
1979	69179	46687	4X5Y	470-495	Haddock	SSN and SSB (ages 4+) based on biomass nrs from: Mohn RK, Trzcinski MK, Black GAP, Armsworthy S, Young GA, et al. (2010) Assessment of the Status of Division 4X5Y Haddock in 2009. DFO Can Sci Advis Sec Res Doc 2010/085.
1980	64325	42698	4X5Y	470-495	Haddock	SSN and SSB (ages 4+) based on biomass nrs from: Mohn RK, Trzcinski MK, Black GAP, Armsworthy S, Young GA, et al. (2010) Assessment of the Status of Division 4X5Y Haddock in 2009. DFO Can Sci Advis Sec Res Doc 2010/085.
1981	64990	44578	4X5Y	470-495	Haddock	SSN and SSB (ages 4+) based on biomass nrs from: Mohn RK, Trzcinski MK, Black GAP, Armsworthy S, Young GA, et al. (2010) Assessment of the Status of Division 4X5Y Haddock in 2009. DFO Can Sci Advis Sec Res Doc 2010/085.
1982	58911	38571	4X5Y	470-495	Haddock	SSN and SSB (ages 4+) based on biomass nrs from: Mohn RK, Trzcinski MK, Black GAP, Armsworthy S, Young GA, et al. (2010) Assessment of the Status of Division 4X5Y Haddock in 2009. DFO Can Sci Advis Sec Res Doc 2010/085.
1983	53140	40010	4X5Y	470-495	Haddock	SSN and SSB (ages 4+) based on biomass nrs from: Mohn RK, Trzcinski MK, Black GAP, Armsworthy S, Young GA, et al. (2010) Assessment of the Status of Division 4X5Y Haddock in 2009. DFO Can Sci Advis Sec Res Doc 2010/085.
1984	44963	41207	4X5Y	470-495	Haddock	SSN and SSB (ages 4+) based on biomass nrs from: Mohn RK, Trzcinski MK, Black GAP, Armsworthy S, Young GA, et al. (2010) Assessment of the Status of Division 4X5Y Haddock in 2009. DFO Can Sci Advis Sec Res Doc 2010/085.
1985	36871	40291	4X5Y	470-495	Haddock	SSN and SSB (ages 4+) based on biomass nrs from: Mohn RK, Trzcinski MK, Black GAP, Armsworthy S, Young GA, et al. (2010) Assessment of the Status of Division 4X5Y Haddock in 2009. DFO Can Sci Advis Sec Res Doc 2010/085.
1986	40472	45961	4X5Y	470-495	Haddock	SSN and SSB (ages 4+) based on biomass nrs from: Mohn RK, Trzcinski MK, Black GAP, Armsworthy S, Young GA, et al. (2010) Assessment of the Status of Division 4X5Y Haddock in 2009. DFO Can Sci Advis Sec Res Doc 2010/085.
1987	36748	35213	4X5Y	470-495	Haddock	SSN and SSB (ages 4+) based on biomass nrs from: Mohn RK, Trzcinski MK, Black GAP, Armsworthy S, Young GA, et al. (2010) Assessment of the Status of Division 4X5Y Haddock in 2009. DFO Can Sci Advis Sec Res Doc 2010/085.
1988	30977	25123	4X5Y	470-495	Haddock	SSN and SSB (ages 4+) based on biomass nrs from: Mohn RK, Trzcinski MK, Black GAP, Armsworthy S, Young GA, et al. (2010) Assessment of the Status of Division 4X5Y Haddock in 2009. DFO Can Sci Advis Sec Res Doc 2010/085.
1989	22997	17457	4X5Y	470-495	Haddock	SSN and SSB (ages 4+) based on biomass nrs from: Mohn RK, Trzcinski MK, Black GAP, Armsworthy S, Young GA, et al. (2010) Assessment of the Status of Division 4X5Y Haddock in 2009. DFO Can Sci Advis Sec Res Doc 2010/085.
1990	21476	14611	4X5Y	470-495	Haddock	SSN and SSB (ages 4+) based on biomass nrs from: Mohn RK, Trzcinski MK, Black GAP, Armsworthy S, Young GA, et al. (2010) Assessment of the Status of Division 4X5Y Haddock in 2009. DFO Can Sci Advis Sec Res Doc 2010/085.
1991	29517	22349	4X5Y	470-495	Haddock	SSN and SSB (ages 4+) based on biomass nrs from: Mohn RK, Trzcinski MK, Black GAP, Armsworthy S, Young GA, et al. (2010) Assessment of the Status of Division 4X5Y Haddock in 2009. DFO Can Sci Advis Sec Res Doc 2010/085.
1992	34139	25604	4X5Y	470-495	Haddock	SSN and SSB (ages 4+) based on biomass nrs from: Mohn RK, Trzcinski MK, Black GAP, Armsworthy S, Young GA, et al. (2010) Assessment of the Status of Division 4X5Y Haddock in 2009. DFO Can Sci Advis Sec Res Doc 2010/085.
1993	26004	18965	4X5Y	470-495	Haddock	SSN and SSB (ages 4+) based on biomass nrs from: Mohn RK, Trzcinski MK, Black GAP, Armsworthy S, Young GA, et al. (2010) Assessment of the Status of Division 4X5Y Haddock in 2009. DFO Can Sci Advis Sec Res Doc 2010/085.
1994	24137	17321	4X5Y	470-495	Haddock	SSN and SSB (ages 4+) based on biomass nrs from: Mohn RK, Trzcinski MK, Black GAP, Armsworthy S, Young GA, et al. (2010) Assessment of the Status of Division 4X5Y Haddock in 2009. DFO Can Sci Advis Sec Res Doc 2010/085.
1995	25938	18068	4X5Y	470-495	Haddock	SSN and SSB (ages 4+) based on biomass nrs from: Mohn RK, Trzcinski MK, Black GAP, Armsworthy S, Young GA, et al. (2010) Assessment of the Status of Division 4X5Y Haddock in 2009. DFO Can Sci Advis Sec Res Doc 2010/085.
1996	30859	22801	4X5Y	470-495	Haddock	SSN and SSB (ages 4+) based on biomass nrs from: Mohn RK, Trzcinski MK, Black GAP, Armsworthy S, Young GA, et al. (2010) Assessment of the Status of Division 4X5Y Haddock in 2009. DFO Can Sci Advis Sec Res Doc 2010/085.
1997	31370	29417	4X5Y	470-495	Haddock	SSN and SSB (ages 4+) based on biomass nrs from: Mohn RK, Trzcinski MK, Black GAP, Armsworthy S, Young GA, et al. (2010) Assessment of the Status of Division 4X5Y Haddock in 2009. DFO Can Sci Advis Sec Res Doc 2010/085.
1998	30249	32258	4X5Y	470-495	Haddock	SSN and SSB (ages 4+) based on biomass nrs from: Mohn RK, Trzcinski MK, Black GAP, Armsworthy S, Young GA, et al. (2010) Assessment of the Status of Division 4X5Y Haddock in 2009. DFO Can Sci Advis Sec Res Doc 2010/085.
1999	23018	27703	4X5Y	470-495	Haddock	SSN and SSB (ages 4+) based on biomass nrs from: Mohn RK, Trzcinski MK, Black GAP, Armsworthy S, Young GA, et al. (2010) Assessment of the Status of Division 4X5Y Haddock in 2009. DFO Can Sci Advis Sec Res Doc 2010/085.
2000	23935	25817	4X5Y	470-495	Haddock	SSN and SSB (ages 4+) based on biomass nrs from: Mohn RK, Trzcinski MK, Black GAP, Armsworthy S, Young GA, et al. (2010) Assessment of the Status of Division 4X5Y Haddock in 2009. DFO Can Sci Advis Sec Res Doc 2010/085.
2001	24827	29378	4X5Y	470-495	Haddock	SSN and SSB (ages 4+) based on biomass nrs from: Mohn RK, Trzcinski MK, Black GAP, Armsworthy S, Young GA, et al. (2010) Assessment of the Status of Division 4X5Y Haddock in 2009. DFO Can Sci Advis Sec Res Doc 2010/085.
2002	38139	56772	4X5Y	470-495	Haddock	SSN and SSB (ages 4+) based on biomass nrs from: Mohn RK, Trzcinski MK, Black GAP, Armsworthy S, Young GA, et al. (2010) Assessment of the Status of Division 4X5Y Haddock in 2009. DFO Can Sci Advis Sec Res Doc 2010/085.
2003	48860	67101	4X5Y	470-495	Haddock	SSN and SSB (ages 4+) based on biomass nrs from: Mohn RK, Trzcinski MK, Black GAP, Armsworthy S, Young GA, et al. (2010) Assessment of the Status of Division 4X5Y Haddock in 2009. DFO Can Sci Advis Sec Res Doc 2010/085.
2004	48358	68388	4X5Y	470-495	Haddock	SSN and SSB (ages 4+) based on biomass nrs from: Mohn RK, Trzcinski MK, Black GAP, Armsworthy S, Young GA, et al. (2010) Assessment of the Status of Division 4X5Y Haddock in 2009. DFO Can Sci Advis Sec Res Doc 2010/085.
2005	43339	58278	4X5Y	470-495	Haddock	SSN and SSB (ages 4+) based on biomass nrs from: Mohn RK, Trzcinski MK, Black GAP, Armsworthy S, Young GA, et al. (2010) Assessment of the Status of Division 4X5Y Haddock in 2009. DFO Can Sci Advis Sec Res Doc 2010/085.
2006	37636	48503	4X5Y	470-495	Haddock	SSN and SSB (ages 4+) based on biomass nrs from: Mohn RK, Trzcinski MK, Black GAP, Armsworthy S, Young GA, et al. (2010) Assessment of the Status of Division 4X5Y Haddock in 2009. DFO Can Sci Advis Sec Res Doc 2010/085.
2007	47811	61958	4X5Y	470-495	Haddock	SSN and SSB (ages 4+) based on biomass nrs from: Mohn RK, Trzcinski MK, Black GAP, Armsworthy S, Young GA, et al. (2010) Assessment of the Status of Division 4X5Y Haddock in 2009. DFO Can Sci Advis Sec Res Doc 2010/085.
2008	43997	49886	4X5Y	470-495	Haddock	SSN and SSB (ages 4+) based on biomass nrs from: Mohn RK, Trzcinski MK, Black GAP, Armsworthy S, Young GA, et al. (2010) Assessment of the Status of Division 4X5Y Haddock in 2009. DFO Can Sci Advis Sec Res Doc 2010/085.
1970	NA	279.13	4X	470-495	Winter flounder	SSN or Mature Female Numbers directly from Mark Fowler at Bedford Institute of Oceanography, Dept. Fisheries & Oceans; Given that SSB data are not available for winter flounder, Spawning Stock Number (SSN) is used, which can be considered proportional to SSB as there is no evidence of changes in growth over time.
1971	NA	148.23	4X	470-495	Winter flounder	SSN or Mature Female Numbers directly from Mark Fowler at Bedford Institute of Oceanography, Dept. Fisheries & Oceans; Given that SSB data are not available for winter flounder, Spawning Stock Number (SSN) is used, which can be considered proportional to SSB as there is no evidence of changes in growth over time.
1972	NA	139.98	4X	470-495	Winter flounder	SSN or Mature Female Numbers directly from Mark Fowler at Bedford Institute of Oceanography, Dept. Fisheries & Oceans; Given that SSB data are not available for winter flounder, Spawning Stock Number (SSN) is used, which can be considered proportional to SSB as there is no evidence of changes in growth over time.
1973	NA	406.22	4X	470-495	Winter flounder	SSN or Mature Female Numbers directly from Mark Fowler at Bedford Institute of Oceanography, Dept. Fisheries & Oceans; Given that SSB data are not available for winter flounder, Spawning Stock Number (SSN) is used, which can be considered proportional to SSB as there is no evidence of changes in growth over time.
1974	NA	968.58	4X	470-495	Winter flounder	SSN or Mature Female Numbers directly from Mark Fowler at Bedford Institute of Oceanography, Dept. Fisheries & Oceans; Given that SSB data are not available for winter flounder, Spawning Stock Number (SSN) is used, which can be considered proportional to SSB as there is no evidence of changes in growth over time.
1975	NA	462.65	4X	470-495	Winter flounder	SSN or Mature Female Numbers directly from Mark Fowler at Bedford Institute of Oceanography, Dept. Fisheries & Oceans; Given that SSB data are not available for winter flounder, Spawning Stock Number (SSN) is used, which can be considered proportional to SSB as there is no evidence of changes in growth over time.
1976	NA	669.78	4X	470-495	Winter flounder	SSN or Mature Female Numbers directly from Mark Fowler at Bedford Institute of Oceanography, Dept. Fisheries & Oceans; Given that SSB data are not available for winter flounder, Spawning Stock Number (SSN) is used, which can be considered proportional to SSB as there is no evidence of changes in growth over time.
1977	NA	2007.83	4X	470-495	Winter flounder	SSN or Mature Female Numbers directly from Mark Fowler at Bedford Institute of Oceanography, Dept. Fisheries & Oceans; Given that SSB data are not available for winter flounder, Spawning Stock Number (SSN) is used, which can be considered proportional to SSB as there is no evidence of changes in growth over time.
1978	NA	461.47	4X	470-495	Winter flounder	SSN or Mature Female Numbers directly from Mark Fowler at Bedford Institute of Oceanography, Dept. Fisheries & Oceans; Given that SSB data are not available for winter flounder, Spawning Stock Number (SSN) is used, which can be considered proportional to SSB as there is no evidence of changes in growth over time.
1979	NA	2785.06	4X	470-495	Winter flounder	SSN or Mature Female Numbers directly from Mark Fowler at Bedford Institute of Oceanography, Dept. Fisheries & Oceans; Given that SSB data are not available for winter flounder, Spawning Stock Number (SSN) is used, which can be considered proportional to SSB as there is no evidence of changes in growth over time.
1980	NA	1695.83	4X	470-495	Winter flounder	SSN or Mature Female Numbers directly from Mark Fowler at Bedford Institute of Oceanography, Dept. Fisheries & Oceans; Given that SSB data are not available for winter flounder, Spawning Stock Number (SSN) is used, which can be considered proportional to SSB as there is no evidence of changes in growth over time.
1981	NA	3239.17	4X	470-495	Winter flounder	SSN or Mature Female Numbers directly from Mark Fowler at Bedford Institute of Oceanography, Dept. Fisheries & Oceans; Given that SSB data are not available for winter flounder, Spawning Stock Number (SSN) is used, which can be considered proportional to SSB as there is no evidence of changes in growth over time.
1982	NA	3367.38	4X	470-495	Winter flounder	SSN or Mature Female Numbers directly from Mark Fowler at Bedford Institute of Oceanography, Dept. Fisheries & Oceans; Given that SSB data are not available for winter flounder, Spawning Stock Number (SSN) is used, which can be considered proportional to SSB as there is no evidence of changes in growth over time.
1983	NA	2082.83	4X	470-495	Winter flounder	SSN or Mature Female Numbers directly from Mark Fowler at Bedford Institute of Oceanography, Dept. Fisheries & Oceans; Given that SSB data are not available for winter flounder, Spawning Stock Number (SSN) is used, which can be considered proportional to SSB as there is no evidence of changes in growth over time.
1984	NA	3218.12	4X	470-495	Winter flounder	SSN or Mature Female Numbers directly from Mark Fowler at Bedford Institute of Oceanography, Dept. Fisheries & Oceans; Given that SSB data are not available for winter flounder, Spawning Stock Number (SSN) is used, which can be considered proportional to SSB as there is no evidence of changes in growth over time.
1985	NA	1523.68	4X	470-495	Winter flounder	SSN or Mature Female Numbers directly from Mark Fowler at Bedford Institute of Oceanography, Dept. Fisheries & Oceans; Given that SSB data are not available for winter flounder, Spawning Stock Number (SSN) is used, which can be considered proportional to SSB as there is no evidence of changes in growth over time.
1986	NA	3285.63	4X	470-495	Winter flounder	SSN or Mature Female Numbers directly from Mark Fowler at Bedford Institute of Oceanography, Dept. Fisheries & Oceans; Given that SSB data are not available for winter flounder, Spawning Stock Number (SSN) is used, which can be considered proportional to SSB as there is no evidence of changes in growth over time.
1987	NA	4041.69	4X	470-495	Winter flounder	SSN or Mature Female Numbers directly from Mark Fowler at Bedford Institute of Oceanography, Dept. Fisheries & Oceans; Given that SSB data are not available for winter flounder, Spawning Stock Number (SSN) is used, which can be considered proportional to SSB as there is no evidence of changes in growth over time.
1988	NA	5800.88	4X	470-495	Winter flounder	SSN or Mature Female Numbers directly from Mark Fowler at Bedford Institute of Oceanography, Dept. Fisheries & Oceans; Given that SSB data are not available for winter flounder, Spawning Stock Number (SSN) is used, which can be considered proportional to SSB as there is no evidence of changes in growth over time.
1989	NA	5707.81	4X	470-495	Winter flounder	SSN or Mature Female Numbers directly from Mark Fowler at Bedford Institute of Oceanography, Dept. Fisheries & Oceans; Given that SSB data are not available for winter flounder, Spawning Stock Number (SSN) is used, which can be considered proportional to SSB as there is no evidence of changes in growth over time.
1990	NA	6065.22	4X	470-495	Winter flounder	SSN or Mature Female Numbers directly from Mark Fowler at Bedford Institute of Oceanography, Dept. Fisheries & Oceans; Given that SSB data are not available for winter flounder, Spawning Stock Number (SSN) is used, which can be considered proportional to SSB as there is no evidence of changes in growth over time.
1991	NA	5856.46	4X	470-495	Winter flounder	SSN or Mature Female Numbers directly from Mark Fowler at Bedford Institute of Oceanography, Dept. Fisheries & Oceans; Given that SSB data are not available for winter flounder, Spawning Stock Number (SSN) is used, which can be considered proportional to SSB as there is no evidence of changes in growth over time.
1992	NA	8541.99	4X	470-495	Winter flounder	SSN or Mature Female Numbers directly from Mark Fowler at Bedford Institute of Oceanography, Dept. Fisheries & Oceans; Given that SSB data are not available for winter flounder, Spawning Stock Number (SSN) is used, which can be considered proportional to SSB as there is no evidence of changes in growth over time.
1993	NA	5036.29	4X	470-495	Winter flounder	SSN or Mature Female Numbers directly from Mark Fowler at Bedford Institute of Oceanography, Dept. Fisheries & Oceans; Given that SSB data are not available for winter flounder, Spawning Stock Number (SSN) is used, which can be considered proportional to SSB as there is no evidence of changes in growth over time.
1994	NA	3010.06	4X	470-495	Winter flounder	SSN or Mature Female Numbers directly from Mark Fowler at Bedford Institute of Oceanography, Dept. Fisheries & Oceans; Given that SSB data are not available for winter flounder, Spawning Stock Number (SSN) is used, which can be considered proportional to SSB as there is no evidence of changes in growth over time.
1995	NA	5178.36	4X	470-495	Winter flounder	SSN or Mature Female Numbers directly from Mark Fowler at Bedford Institute of Oceanography, Dept. Fisheries & Oceans; Given that SSB data are not available for winter flounder, Spawning Stock Number (SSN) is used, which can be considered proportional to SSB as there is no evidence of changes in growth over time.
1996	NA	6068.71	4X	470-495	Winter flounder	SSN or Mature Female Numbers directly from Mark Fowler at Bedford Institute of Oceanography, Dept. Fisheries & Oceans; Given that SSB data are not available for winter flounder, Spawning Stock Number (SSN) is used, which can be considered proportional to SSB as there is no evidence of changes in growth over time.
1997	NA	5066.05	4X	470-495	Winter flounder	SSN or Mature Female Numbers directly from Mark Fowler at Bedford Institute of Oceanography, Dept. Fisheries & Oceans; Given that SSB data are not available for winter flounder, Spawning Stock Number (SSN) is used, which can be considered proportional to SSB as there is no evidence of changes in growth over time.
1998	NA	3571.98	4X	470-495	Winter flounder	SSN or Mature Female Numbers directly from Mark Fowler at Bedford Institute of Oceanography, Dept. Fisheries & Oceans; Given that SSB data are not available for winter flounder, Spawning Stock Number (SSN) is used, which can be considered proportional to SSB as there is no evidence of changes in growth over time.
1999	NA	4315.92	4X	470-495	Winter flounder	SSN or Mature Female Numbers directly from Mark Fowler at Bedford Institute of Oceanography, Dept. Fisheries & Oceans; Given that SSB data are not available for winter flounder, Spawning Stock Number (SSN) is used, which can be considered proportional to SSB as there is no evidence of changes in growth over time.
2000	NA	7584.52	4X	470-495	Winter flounder	SSN or Mature Female Numbers directly from Mark Fowler at Bedford Institute of Oceanography, Dept. Fisheries & Oceans; Given that SSB data are not available for winter flounder, Spawning Stock Number (SSN) is used, which can be considered proportional to SSB as there is no evidence of changes in growth over time.
2001	NA	4565.42	4X	470-495	Winter flounder	SSN or Mature Female Numbers directly from Mark Fowler at Bedford Institute of Oceanography, Dept. Fisheries & Oceans; Given that SSB data are not available for winter flounder, Spawning Stock Number (SSN) is used, which can be considered proportional to SSB as there is no evidence of changes in growth over time.
2002	NA	6719.68	4X	470-495	Winter flounder	SSN or Mature Female Numbers directly from Mark Fowler at Bedford Institute of Oceanography, Dept. Fisheries & Oceans; Given that SSB data are not available for winter flounder, Spawning Stock Number (SSN) is used, which can be considered proportional to SSB as there is no evidence of changes in growth over time.
2003	NA	6392.88	4X	470-495	Winter flounder	SSN or Mature Female Numbers directly from Mark Fowler at Bedford Institute of Oceanography, Dept. Fisheries & Oceans; Given that SSB data are not available for winter flounder, Spawning Stock Number (SSN) is used, which can be considered proportional to SSB as there is no evidence of changes in growth over time.
2004	NA	8685.05	4X	470-495	Winter flounder	SSN or Mature Female Numbers directly from Mark Fowler at Bedford Institute of Oceanography, Dept. Fisheries & Oceans; Given that SSB data are not available for winter flounder, Spawning Stock Number (SSN) is used, which can be considered proportional to SSB as there is no evidence of changes in growth over time.
2005	NA	9999.93	4X	470-495	Winter flounder	SSN or Mature Female Numbers directly from Mark Fowler at Bedford Institute of Oceanography, Dept. Fisheries & Oceans; Given that SSB data are not available for winter flounder, Spawning Stock Number (SSN) is used, which can be considered proportional to SSB as there is no evidence of changes in growth over time.
2006	NA	8485.65	4X	470-495	Winter flounder	SSN or Mature Female Numbers directly from Mark Fowler at Bedford Institute of Oceanography, Dept. Fisheries & Oceans; Given that SSB data are not available for winter flounder, Spawning Stock Number (SSN) is used, which can be considered proportional to SSB as there is no evidence of changes in growth over time.
2007	NA	7732.2	4X	470-495	Winter flounder	SSN or Mature Female Numbers directly from Mark Fowler at Bedford Institute of Oceanography, Dept. Fisheries & Oceans; Given that SSB data are not available for winter flounder, Spawning Stock Number (SSN) is used, which can be considered proportional to SSB as there is no evidence of changes in growth over time.
2008	NA	10387.49	4X	470-495	Winter flounder	SSN or Mature Female Numbers directly from Mark Fowler at Bedford Institute of Oceanography, Dept. Fisheries & Oceans; Given that SSB data are not available for winter flounder, Spawning Stock Number (SSN) is used, which can be considered proportional to SSB as there is no evidence of changes in growth over time.
2009	NA	13110.42	4X	470-495	Winter flounder	SSN or Mature Female Numbers directly from Mark Fowler at Bedford Institute of Oceanography, Dept. Fisheries & Oceans; Given that SSB data are not available for winter flounder, Spawning Stock Number (SSN) is used, which can be considered proportional to SSB as there is no evidence of changes in growth over time.
2010	NA	23702.7	4X	470-495	Winter flounder	SSN or Mature Female Numbers directly from Mark Fowler at Bedford Institute of Oceanography, Dept. Fisheries & Oceans; Given that SSB data are not available for winter flounder, Spawning Stock Number (SSN) is used, which can be considered proportional to SSB as there is no evidence of changes in growth over time.
2011	NA	7234.23	4X	470-495	Winter flounder	SSN or Mature Female Numbers directly from Mark Fowler at Bedford Institute of Oceanography, Dept. Fisheries & Oceans; Given that SSB data are not available for winter flounder, Spawning Stock Number (SSN) is used, which can be considered proportional to SSB as there is no evidence of changes in growth over time.
1982	37836	11586	Western component: 4Xopqrs+5Yb+5Zc	474, 476, 480-495	Pollock	SSB and SSN (ages 4+) from: Stone H, Nelson C, Clark D, Cook A (2008) Assessment of Pollock in 4VWX+5. DFO Can. Sci. Advis. Sec. Res. Doc. 2009/001.
1983	49367	21303	Western component: 4Xopqrs+5Yb+5Zc	474, 476, 480-495	Pollock	SSB and SSN (ages 4+) from: Stone H, Nelson C, Clark D, Cook A (2008) Assessment of Pollock in 4VWX+5. DFO Can. Sci. Advis. Sec. Res. Doc. 2009/001.
1984	65620	22131	Western component: 4Xopqrs+5Yb+5Zc	474, 476, 480-495	Pollock	SSB and SSN (ages 4+) from: Stone H, Nelson C, Clark D, Cook A (2008) Assessment of Pollock in 4VWX+5. DFO Can. Sci. Advis. Sec. Res. Doc. 2009/001.
1985	58071	18939	Western component: 4Xopqrs+5Yb+5Zc	474, 476, 480-495	Pollock	SSB and SSN (ages 4+) from: Stone H, Nelson C, Clark D, Cook A (2008) Assessment of Pollock in 4VWX+5. DFO Can. Sci. Advis. Sec. Res. Doc. 2009/001.
1986	52107	18388	Western component: 4Xopqrs+5Yb+5Zc	474, 476, 480-495	Pollock	SSB and SSN (ages 4+) from: Stone H, Nelson C, Clark D, Cook A (2008) Assessment of Pollock in 4VWX+5. DFO Can. Sci. Advis. Sec. Res. Doc. 2009/001.
1987	44443	15300	Western component: 4Xopqrs+5Yb+5Zc	474, 476, 480-495	Pollock	SSB and SSN (ages 4+) from: Stone H, Nelson C, Clark D, Cook A (2008) Assessment of Pollock in 4VWX+5. DFO Can. Sci. Advis. Sec. Res. Doc. 2009/001.
1988	36482	13585	Western component: 4Xopqrs+5Yb+5Zc	474, 476, 480-495	Pollock	SSB and SSN (ages 4+) from: Stone H, Nelson C, Clark D, Cook A (2008) Assessment of Pollock in 4VWX+5. DFO Can. Sci. Advis. Sec. Res. Doc. 2009/001.
1989	37401	14081	Western component: 4Xopqrs+5Yb+5Zc	474, 476, 480-495	Pollock	SSB and SSN (ages 4+) from: Stone H, Nelson C, Clark D, Cook A (2008) Assessment of Pollock in 4VWX+5. DFO Can. Sci. Advis. Sec. Res. Doc. 2009/001.
1990	33794	13284	Western component: 4Xopqrs+5Yb+5Zc	474, 476, 480-495	Pollock	SSB and SSN (ages 4+) from: Stone H, Nelson C, Clark D, Cook A (2008) Assessment of Pollock in 4VWX+5. DFO Can. Sci. Advis. Sec. Res. Doc. 2009/001.
1991	30476	14231	Western component: 4Xopqrs+5Yb+5Zc	474, 476, 480-495	Pollock	SSB and SSN (ages 4+) from: Stone H, Nelson C, Clark D, Cook A (2008) Assessment of Pollock in 4VWX+5. DFO Can. Sci. Advis. Sec. Res. Doc. 2009/001.
1992	29801	15143	Western component: 4Xopqrs+5Yb+5Zc	474, 476, 480-495	Pollock	SSB and SSN (ages 4+) from: Stone H, Nelson C, Clark D, Cook A (2008) Assessment of Pollock in 4VWX+5. DFO Can. Sci. Advis. Sec. Res. Doc. 2009/001.
1993	25999	13099	Western component: 4Xopqrs+5Yb+5Zc	474, 476, 480-495	Pollock	SSB and SSN (ages 4+) from: Stone H, Nelson C, Clark D, Cook A (2008) Assessment of Pollock in 4VWX+5. DFO Can. Sci. Advis. Sec. Res. Doc. 2009/001.
1994	16660	8952	Western component: 4Xopqrs+5Yb+5Zc	474, 476, 480-495	Pollock	SSB and SSN (ages 4+) from: Stone H, Nelson C, Clark D, Cook A (2008) Assessment of Pollock in 4VWX+5. DFO Can. Sci. Advis. Sec. Res. Doc. 2009/001.
1995	13386	7348	Western component: 4Xopqrs+5Yb+5Zc	474, 476, 480-495	Pollock	SSB and SSN (ages 4+) from: Stone H, Nelson C, Clark D, Cook A (2008) Assessment of Pollock in 4VWX+5. DFO Can. Sci. Advis. Sec. Res. Doc. 2009/001.
1996	14729	9457	Western component: 4Xopqrs+5Yb+5Zc	474, 476, 480-495	Pollock	SSB and SSN (ages 4+) from: Stone H, Nelson C, Clark D, Cook A (2008) Assessment of Pollock in 4VWX+5. DFO Can. Sci. Advis. Sec. Res. Doc. 2009/001.
1997	18391	9369	Western component: 4Xopqrs+5Yb+5Zc	474, 476, 480-495	Pollock	SSB and SSN (ages 4+) from: Stone H, Nelson C, Clark D, Cook A (2008) Assessment of Pollock in 4VWX+5. DFO Can. Sci. Advis. Sec. Res. Doc. 2009/001.
1998	13594	6951	Western component: 4Xopqrs+5Yb+5Zc	474, 476, 480-495	Pollock	SSB and SSN (ages 4+) from: Stone H, Nelson C, Clark D, Cook A (2008) Assessment of Pollock in 4VWX+5. DFO Can. Sci. Advis. Sec. Res. Doc. 2009/001.
1999	8084	4453	Western component: 4Xopqrs+5Yb+5Zc	474, 476, 480-495	Pollock	SSB and SSN (ages 4+) from: Stone H, Nelson C, Clark D, Cook A (2008) Assessment of Pollock in 4VWX+5. DFO Can. Sci. Advis. Sec. Res. Doc. 2009/001.
2000	7521	4251	Western component: 4Xopqrs+5Yb+5Zc	474, 476, 480-495	Pollock	SSB and SSN (ages 4+) from: Stone H, Nelson C, Clark D, Cook A (2008) Assessment of Pollock in 4VWX+5. DFO Can. Sci. Advis. Sec. Res. Doc. 2009/001.
2001	10922	5577	Western component: 4Xopqrs+5Yb+5Zc	474, 476, 480-495	Pollock	SSB and SSN (ages 4+) from: Stone H, Nelson C, Clark D, Cook A (2008) Assessment of Pollock in 4VWX+5. DFO Can. Sci. Advis. Sec. Res. Doc. 2009/001.
2002	12475	7096	Western component: 4Xopqrs+5Yb+5Zc	474, 476, 480-495	Pollock	SSB and SSN (ages 4+) from: Stone H, Nelson C, Clark D, Cook A (2008) Assessment of Pollock in 4VWX+5. DFO Can. Sci. Advis. Sec. Res. Doc. 2009/001.
2003	16542	10174	Western component: 4Xopqrs+5Yb+5Zc	474, 476, 480-495	Pollock	SSB and SSN (ages 4+) from: Stone H, Nelson C, Clark D, Cook A (2008) Assessment of Pollock in 4VWX+5. DFO Can. Sci. Advis. Sec. Res. Doc. 2009/001.
2004	16470	8795	Western component: 4Xopqrs+5Yb+5Zc	474, 476, 480-495	Pollock	SSB and SSN (ages 4+) from: Stone H, Nelson C, Clark D, Cook A (2008) Assessment of Pollock in 4VWX+5. DFO Can. Sci. Advis. Sec. Res. Doc. 2009/001.
2005	18462	11401	Western component: 4Xopqrs+5Yb+5Zc	474, 476, 480-495	Pollock	SSB and SSN (ages 4+) from: Stone H, Nelson C, Clark D, Cook A (2008) Assessment of Pollock in 4VWX+5. DFO Can. Sci. Advis. Sec. Res. Doc. 2009/001.
2006	18545	9768	Western component: 4Xopqrs+5Yb+5Zc	474, 476, 480-495	Pollock	SSB and SSN (ages 4+) from: Stone H, Nelson C, Clark D, Cook A (2008) Assessment of Pollock in 4VWX+5. DFO Can. Sci. Advis. Sec. Res. Doc. 2009/001.
2007	21575	9689	Western component: 4Xopqrs+5Yb+5Zc	474, 476, 480-495	Pollock	SSB and SSN (ages 4+) from: Stone H, Nelson C, Clark D, Cook A (2008) Assessment of Pollock in 4VWX+5. DFO Can. Sci. Advis. Sec. Res. Doc. 2009/001.
2008	20195	7573	Western component: 4Xopqrs+5Yb+5Zc	474, 476, 480-495	Pollock	SSB and SSN (ages 4+) from: Stone H, Nelson C, Clark D, Cook A (2008) Assessment of Pollock in 4VWX+5. DFO Can. Sci. Advis. Sec. Res. Doc. 2009/001.
1970	1368.432	85486.72	4VWX	440-495	Halibut	SSB and SSN directly from Kurtis Trzcinski at DFO Canada.
1971	1232.4064	80923.2	4VWX	440-495	Halibut	SSB and SSN directly from Kurtis Trzcinski at DFO Canada.
1972	1083.5808	77666.88	4VWX	440-495	Halibut	SSB and SSN directly from Kurtis Trzcinski at DFO Canada.
1973	992.2656	79138.88	4VWX	440-495	Halibut	SSB and SSN directly from Kurtis Trzcinski at DFO Canada.
1974	926.1216	85225.28	4VWX	440-495	Halibut	SSB and SSN directly from Kurtis Trzcinski at DFO Canada.
1975	937.8208	98221.44	4VWX	440-495	Halibut	SSB and SSN directly from Kurtis Trzcinski at DFO Canada.
1976	1019.312	116757.12	4VWX	440-495	Halibut	SSB and SSN directly from Kurtis Trzcinski at DFO Canada.
1977	1190.208	140437.12	4VWX	440-495	Halibut	SSB and SSN directly from Kurtis Trzcinski at DFO Canada.
1978	1442.992	163486.72	4VWX	440-495	Halibut	SSB and SSN directly from Kurtis Trzcinski at DFO Canada.
1979	1771.168	182681.28	4VWX	440-495	Halibut	SSB and SSN directly from Kurtis Trzcinski at DFO Canada.
1980	2059.2608	197458.24	4VWX	440-495	Halibut	SSB and SSN directly from Kurtis Trzcinski at DFO Canada.
1981	2320.6592	206912.64	4VWX	440-495	Halibut	SSB and SSN directly from Kurtis Trzcinski at DFO Canada.
1982	2616.4864	211745.28	4VWX	440-495	Halibut	SSB and SSN directly from Kurtis Trzcinski at DFO Canada.
1983	2784.1344	202980.16	4VWX	440-495	Halibut	SSB and SSN directly from Kurtis Trzcinski at DFO Canada.
1984	2820.0064	186552.96	4VWX	440-495	Halibut	SSB and SSN directly from Kurtis Trzcinski at DFO Canada.
1985	2540.352	160256.64	4VWX	440-495	Halibut	SSB and SSN directly from Kurtis Trzcinski at DFO Canada.
1986	2055.1968	132374.08	4VWX	440-495	Halibut	SSB and SSN directly from Kurtis Trzcinski at DFO Canada.
1987	1666.8768	114808.64	4VWX	440-495	Halibut	SSB and SSN directly from Kurtis Trzcinski at DFO Canada.
1988	1421.7504	106906.88	4VWX	440-495	Halibut	SSB and SSN directly from Kurtis Trzcinski at DFO Canada.
1989	1078.896	98144.32	4VWX	440-495	Halibut	SSB and SSN directly from Kurtis Trzcinski at DFO Canada.
1990	860.6848	94646.72	4VWX	440-495	Halibut	SSB and SSN directly from Kurtis Trzcinski at DFO Canada.
1991	738.928	90368.32	4VWX	440-495	Halibut	SSB and SSN directly from Kurtis Trzcinski at DFO Canada.
1992	700.2688	86509.76	4VWX	440-495	Halibut	SSB and SSN directly from Kurtis Trzcinski at DFO Canada.
1993	647.1296	83683.84	4VWX	440-495	Halibut	SSB and SSN directly from Kurtis Trzcinski at DFO Canada.
1994	784.4768	89107.52	4VWX	440-495	Halibut	SSB and SSN directly from Kurtis Trzcinski at DFO Canada.
1995	984.4768	98327.36	4VWX	440-495	Halibut	SSB and SSN directly from Kurtis Trzcinski at DFO Canada.
1996	1114.832	101495.04	4VWX	440-495	Halibut	SSB and SSN directly from Kurtis Trzcinski at DFO Canada.
1997	1127.904	98920.64	4VWX	440-495	Halibut	SSB and SSN directly from Kurtis Trzcinski at DFO Canada.
1998	1172.2176	98970.56	4VWX	440-495	Halibut	SSB and SSN directly from Kurtis Trzcinski at DFO Canada.
1999	1140.1856	94836.8	4VWX	440-495	Halibut	SSB and SSN directly from Kurtis Trzcinski at DFO Canada.
2000	1244.4928	99442.88	4VWX	440-495	Halibut	SSB and SSN directly from Kurtis Trzcinski at DFO Canada.
2001	1333.568	103636.8	4VWX	440-495	Halibut	SSB and SSN directly from Kurtis Trzcinski at DFO Canada.
2002	1357.2416	105923.52	4VWX	440-495	Halibut	SSB and SSN directly from Kurtis Trzcinski at DFO Canada.
2003	1374.0384	109496	4VWX	440-495	Halibut	SSB and SSN directly from Kurtis Trzcinski at DFO Canada.
2004	1320.7968	111588.16	4VWX	440-495	Halibut	SSB and SSN directly from Kurtis Trzcinski at DFO Canada.
2005	1308.7072	121187.2	4VWX	440-495	Halibut	SSB and SSN directly from Kurtis Trzcinski at DFO Canada.
2006	1418.944	139706.88	4VWX	440-495	Halibut	SSB and SSN directly from Kurtis Trzcinski at DFO Canada.
2007	1613.6064	163831.68	4VWX	440-495	Halibut	SSB and SSN directly from Kurtis Trzcinski at DFO Canada.
2008	1774.608	185948.48	4VWX	440-495	Halibut	SSB and SSN directly from Kurtis Trzcinski at DFO Canada.
2009	2088.944	208206.08	4VWX	440-495	Halibut	SSB and SSN directly from Kurtis Trzcinski at DFO Canada.
1970	41021.91874	39348.21949	4X	470-495	White hake	SSB and SSN (length 45+ cm) from direct communication with Jim Simon at DFO Canada.
1971	5721.186466	5674.338114	4X	470-495	White hake	SSB and SSN (length 45+ cm) from direct communication with Jim Simon at DFO Canada.
1972	8957.886153	8757.597749	4X	470-495	White hake	SSB and SSN (length 45+ cm) from direct communication with Jim Simon at DFO Canada.
1973	24905.36058	25310.31641	4X	470-495	White hake	SSB and SSN (length 45+ cm) from direct communication with Jim Simon at DFO Canada.
1974	11485.47841	11939.00053	4X	470-495	White hake	SSB and SSN (length 45+ cm) from direct communication with Jim Simon at DFO Canada.
1975	25073.41322	24498.03391	4X	470-495	White hake	SSB and SSN (length 45+ cm) from direct communication with Jim Simon at DFO Canada.
1976	9107.062888	8442.447589	4X	470-495	White hake	SSB and SSN (length 45+ cm) from direct communication with Jim Simon at DFO Canada.
1977	15190.77091	15377.41494	4X	470-495	White hake	SSB and SSN (length 45+ cm) from direct communication with Jim Simon at DFO Canada.
1978	16554.32475	15724.11968	4X	470-495	White hake	SSB and SSN (length 45+ cm) from direct communication with Jim Simon at DFO Canada.
1979	10725.46592	9988.085276	4X	470-495	White hake	SSB and SSN (length 45+ cm) from direct communication with Jim Simon at DFO Canada.
1980	7886.660092	7977.160369	4X	470-495	White hake	SSB and SSN (length 45+ cm) from direct communication with Jim Simon at DFO Canada.
1981	18578.84284	18364.11645	4X	470-495	White hake	SSB and SSN (length 45+ cm) from direct communication with Jim Simon at DFO Canada.
1982	12241.17049	12490.44115	4X	470-495	White hake	SSB and SSN (length 45+ cm) from direct communication with Jim Simon at DFO Canada.
1983	43908.83713	42713.841	4X	470-495	White hake	SSB and SSN (length 45+ cm) from direct communication with Jim Simon at DFO Canada.
1984	22458.59692	22440.34256	4X	470-495	White hake	SSB and SSN (length 45+ cm) from direct communication with Jim Simon at DFO Canada.
1985	20323.28707	20714.11973	4X	470-495	White hake	SSB and SSN (length 45+ cm) from direct communication with Jim Simon at DFO Canada.
1986	28505.98681	28335.93977	4X	470-495	White hake	SSB and SSN (length 45+ cm) from direct communication with Jim Simon at DFO Canada.
1987	25433.7663	25277.8917	4X	470-495	White hake	SSB and SSN (length 45+ cm) from direct communication with Jim Simon at DFO Canada.
1988	17232.23721	17116.00835	4X	470-495	White hake	SSB and SSN (length 45+ cm) from direct communication with Jim Simon at DFO Canada.
1989	13654.43892	13570.31688	4X	470-495	White hake	SSB and SSN (length 45+ cm) from direct communication with Jim Simon at DFO Canada.
1990	24741.04248	24594.50232	4X	470-495	White hake	SSB and SSN (length 45+ cm) from direct communication with Jim Simon at DFO Canada.
1991	25866.10022	25711.06934	4X	470-495	White hake	SSB and SSN (length 45+ cm) from direct communication with Jim Simon at DFO Canada.
1992	32203.83408	32039.79623	4X	470-495	White hake	SSB and SSN (length 45+ cm) from direct communication with Jim Simon at DFO Canada.
1993	14024.33601	13947.86963	4X	470-495	White hake	SSB and SSN (length 45+ cm) from direct communication with Jim Simon at DFO Canada.
1994	8234.016894	8188.363277	4X	470-495	White hake	SSB and SSN (length 45+ cm) from direct communication with Jim Simon at DFO Canada.
1995	18405.89836	18478.86302	4X	470-495	White hake	SSB and SSN (length 45+ cm) from direct communication with Jim Simon at DFO Canada.
1996	29744.08633	30060.75828	4X	470-495	White hake	SSB and SSN (length 45+ cm) from direct communication with Jim Simon at DFO Canada.
1997	7698.644245	7866.589664	4X	470-495	White hake	SSB and SSN (length 45+ cm) from direct communication with Jim Simon at DFO Canada.
1998	6375.764791	5786.502477	4X	470-495	White hake	SSB and SSN (length 45+ cm) from direct communication with Jim Simon at DFO Canada.
1999	8268.898165	8212.071123	4X	470-495	White hake	SSB and SSN (length 45+ cm) from direct communication with Jim Simon at DFO Canada.
2000	8246.77195	8179.936061	4X	470-495	White hake	SSB and SSN (length 45+ cm) from direct communication with Jim Simon at DFO Canada.
2001	21870.58953	21879.32966	4X	470-495	White hake	SSB and SSN (length 45+ cm) from direct communication with Jim Simon at DFO Canada.
2002	10446.20462	10457.62858	4X	470-495	White hake	SSB and SSN (length 45+ cm) from direct communication with Jim Simon at DFO Canada.
2003	5240.007531	5326.201291	4X	470-495	White hake	SSB and SSN (length 45+ cm) from direct communication with Jim Simon at DFO Canada.
2004	2493.479849	2512.353735	4X	470-495	White hake	SSB and SSN (length 45+ cm) from direct communication with Jim Simon at DFO Canada.
2005	14606.98792	14465.07606	4X	470-495	White hake	SSB and SSN (length 45+ cm) from direct communication with Jim Simon at DFO Canada.
2006	3815.340511	3583.991488	4X	470-495	White hake	SSB and SSN (length 45+ cm) from direct communication with Jim Simon at DFO Canada.
2007	3975.407709	4054.950688	4X	470-495	White hake	SSB and SSN (length 45+ cm) from direct communication with Jim Simon at DFO Canada.
2008	14164.53292	14291.00022	4X	470-495	White hake	SSB and SSN (length 45+ cm) from direct communication with Jim Simon at DFO Canada.
2009	16348.27191	16463.85493	4X	470-495	White hake	SSB and SSN (length 45+ cm) from direct communication with Jim Simon at DFO Canada.
2010	12226.2627	12610.74833	4X	470-495	White hake	SSB and SSN (length 45+ cm) from direct communication with Jim Simon at DFO Canada.
2011	7838.908519	8255.844683	4X	470-495	White hake	SSB and SSN (length 45+ cm) from direct communication with Jim Simon at DFO Canada.
1993	32870	240300.0472	4VWX	440-495	Silver hake	SSB, N (ages 2+) from direct communication with Adam Cook at DFO Canada.
1994	28610	232499.2338	4VWX	440-495	Silver hake	SSB, N (ages 2+) from direct communication with Adam Cook at DFO Canada.
1995	35880	262399.6572	4VWX	440-495	Silver hake	SSB, N (ages 2+) from direct communication with Adam Cook at DFO Canada.
1996	53160	377284.2333	4VWX	440-495	Silver hake	SSB, N (ages 2+) from direct communication with Adam Cook at DFO Canada.
1997	26390	202934.5552	4VWX	440-495	Silver hake	SSB, N (ages 2+) from direct communication with Adam Cook at DFO Canada.
1998	42080	344589.9523	4VWX	440-495	Silver hake	SSB, N (ages 2+) from direct communication with Adam Cook at DFO Canada.
1999	11330	91182.95655	4VWX	440-495	Silver hake	SSB, N (ages 2+) from direct communication with Adam Cook at DFO Canada.
2000	8750	64025.73827	4VWX	440-495	Silver hake	SSB, N (ages 2+) from direct communication with Adam Cook at DFO Canada.
2001	43290	371486.824	4VWX	440-495	Silver hake	SSB, N (ages 2+) from direct communication with Adam Cook at DFO Canada.
2002	13110	98226.91378	4VWX	440-495	Silver hake	SSB, N (ages 2+) from direct communication with Adam Cook at DFO Canada.
2003	3640	23799.20844	4VWX	440-495	Silver hake	SSB, N (ages 2+) from direct communication with Adam Cook at DFO Canada.
2004	37340	267798.8298	4VWX	440-495	Silver hake	SSB, N (ages 2+) from direct communication with Adam Cook at DFO Canada.
2005	5220	37273.08707	4VWX	440-495	Silver hake	SSB, N (ages 2+) from direct communication with Adam Cook at DFO Canada.
2006	4530	35377.59539	4VWX	440-495	Silver hake	SSB, N (ages 2+) from direct communication with Adam Cook at DFO Canada.
2007	12040	90571.4374	4VWX	440-495	Silver hake	SSB, N (ages 2+) from direct communication with Adam Cook at DFO Canada.
2008	21420	172944.1182	4VWX	440-495	Silver hake	SSB, N (ages 2+) from direct communication with Adam Cook at DFO Canada.
2009	32240	231492.1412	4VWX	440-495	Silver hake	SSB, N (ages 2+) from direct communication with Adam Cook at DFO Canada.
2010	16350	108216.422	4VWX	440-495	Silver hake	SSB, N (ages 2+) from direct communication with Adam Cook at DFO Canada.
2011	62850	578339.3847	4VWX	440-495	Silver hake	SSB, N (ages 2+) from direct communication with Adam Cook at DFO Canada.
2012	61220	563317.5825	4VWX	440-495	Silver hake	SSB, N (ages 2+) from direct communication with Adam Cook at DFO Canada.
1970	54800	179008.5112	4X-4Wdehkl	456, 458-495,496-498	Redfish	SSB and SSN (length >23 cm) from: direct communication with Peter Comeau at DFO Canada.
1971	70900	232813.6254	4X-4Wdehkl	456, 458-495,496-498	Redfish	SSB and SSN (length >23 cm) from: direct communication with Peter Comeau at DFO Canada.
1972	133200	404742.544	4X-4Wdehkl	456, 458-495,496-498	Redfish	SSB and SSN (length >23 cm) from: direct communication with Peter Comeau at DFO Canada.
1973	132700	459825.2177	4X-4Wdehkl	456, 458-495,496-498	Redfish	SSB and SSN (length >23 cm) from: direct communication with Peter Comeau at DFO Canada.
1974	30700	74192.80477	4X-4Wdehkl	456, 458-495,496-498	Redfish	SSB and SSN (length >23 cm) from: direct communication with Peter Comeau at DFO Canada.
1975	209000	556337.118	4X-4Wdehkl	456, 458-495,496-498	Redfish	SSB and SSN (length >23 cm) from: direct communication with Peter Comeau at DFO Canada.
1976	25900	51925.83759	4X-4Wdehkl	456, 458-495,496-498	Redfish	SSB and SSN (length >23 cm) from: direct communication with Peter Comeau at DFO Canada.
1977	100200	274803.7847	4X-4Wdehkl	456, 458-495,496-498	Redfish	SSB and SSN (length >23 cm) from: direct communication with Peter Comeau at DFO Canada.
1978	169200	429351.3212	4X-4Wdehkl	456, 458-495,496-498	Redfish	SSB and SSN (length >23 cm) from: direct communication with Peter Comeau at DFO Canada.
1979	26400	44877.7631	4X-4Wdehkl	456, 458-495,496-498	Redfish	SSB and SSN (length >23 cm) from: direct communication with Peter Comeau at DFO Canada.
1980	14600	42418.1116	4X-4Wdehkl	456, 458-495,496-498	Redfish	SSB and SSN (length >23 cm) from: direct communication with Peter Comeau at DFO Canada.
1981	34000	74633.7553	4X-4Wdehkl	456, 458-495,496-498	Redfish	SSB and SSN (length >23 cm) from: direct communication with Peter Comeau at DFO Canada.
1982	71100	179898.7847	4X-4Wdehkl	456, 458-495,496-498	Redfish	SSB and SSN (length >23 cm) from: direct communication with Peter Comeau at DFO Canada.
1983	123300	315459.8517	4X-4Wdehkl	456, 458-495,496-498	Redfish	SSB and SSN (length >23 cm) from: direct communication with Peter Comeau at DFO Canada.
1984	96300	189242.5389	4X-4Wdehkl	456, 458-495,496-498	Redfish	SSB and SSN (length >23 cm) from: direct communication with Peter Comeau at DFO Canada.
1985	15100	27778.9676	4X-4Wdehkl	456, 458-495,496-498	Redfish	SSB and SSN (length >23 cm) from: direct communication with Peter Comeau at DFO Canada.
1986	79000	151196.337	4X-4Wdehkl	456, 458-495,496-498	Redfish	SSB and SSN (length >23 cm) from: direct communication with Peter Comeau at DFO Canada.
1987	58800	138336.4551	4X-4Wdehkl	456, 458-495,496-498	Redfish	SSB and SSN (length >23 cm) from: direct communication with Peter Comeau at DFO Canada.
1988	79200	214066.6388	4X-4Wdehkl	456, 458-495,496-498	Redfish	SSB and SSN (length >23 cm) from: direct communication with Peter Comeau at DFO Canada.
1989	24500	49448.3406	4X-4Wdehkl	456, 458-495,496-498	Redfish	SSB and SSN (length >23 cm) from: direct communication with Peter Comeau at DFO Canada.
1990	56200	162045.1479	4X-4Wdehkl	456, 458-495,496-498	Redfish	SSB and SSN (length >23 cm) from: direct communication with Peter Comeau at DFO Canada.
1991	21600	51313.1931	4X-4Wdehkl	456, 458-495,496-498	Redfish	SSB and SSN (length >23 cm) from: direct communication with Peter Comeau at DFO Canada.
1992	107400	314494.888	4X-4Wdehkl	456, 458-495,496-498	Redfish	SSB and SSN (length >23 cm) from: direct communication with Peter Comeau at DFO Canada.
1993	69000	170429.689	4X-4Wdehkl	456, 458-495,496-498	Redfish	SSB and SSN (length >23 cm) from: direct communication with Peter Comeau at DFO Canada.
1994	46900	131663.8619	4X-4Wdehkl	456, 458-495,496-498	Redfish	SSB and SSN (length >23 cm) from: direct communication with Peter Comeau at DFO Canada.
1995	37800	107547.2357	4X-4Wdehkl	456, 458-495,496-498	Redfish	SSB and SSN (length >23 cm) from: direct communication with Peter Comeau at DFO Canada.
1996	41700	130890.7162	4X-4Wdehkl	456, 458-495,496-498	Redfish	SSB and SSN (length >23 cm) from: direct communication with Peter Comeau at DFO Canada.
1997	67300	224353.2362	4X-4Wdehkl	456, 458-495,496-498	Redfish	SSB and SSN (length >23 cm) from: direct communication with Peter Comeau at DFO Canada.
1998	17400	53425.0255	4X-4Wdehkl	456, 458-495,496-498	Redfish	SSB and SSN (length >23 cm) from: direct communication with Peter Comeau at DFO Canada.
1999	61400	212750.5895	4X-4Wdehkl	456, 458-495,496-498	Redfish	SSB and SSN (length >23 cm) from: direct communication with Peter Comeau at DFO Canada.
2000	47900	154265.41	4X-4Wdehkl	456, 458-495,496-498	Redfish	SSB and SSN (length >23 cm) from: direct communication with Peter Comeau at DFO Canada.
2001	93900	300208.2606	4X-4Wdehkl	456, 458-495,496-498	Redfish	SSB and SSN (length >23 cm) from: direct communication with Peter Comeau at DFO Canada.
2002	31800	102886.7134	4X-4Wdehkl	456, 458-495,496-498	Redfish	SSB and SSN (length >23 cm) from: direct communication with Peter Comeau at DFO Canada.
2003	49800	169903.8677	4X-4Wdehkl	456, 458-495,496-498	Redfish	SSB and SSN (length >23 cm) from: direct communication with Peter Comeau at DFO Canada.
2004	32800	110056.6438	4X-4Wdehkl	456, 458-495,496-498	Redfish	SSB and SSN (length >23 cm) from: direct communication with Peter Comeau at DFO Canada.
2005	116200	332786.2555	4X-4Wdehkl	456, 458-495,496-498	Redfish	SSB and SSN (length >23 cm) from: direct communication with Peter Comeau at DFO Canada.
2006	95800	266135.5601	4X-4Wdehkl	456, 458-495,496-498	Redfish	SSB and SSN (length >23 cm) from: direct communication with Peter Comeau at DFO Canada.
2007	33200	117711.7573	4X-4Wdehkl	456, 458-495,496-498	Redfish	SSB and SSN (length >23 cm) from: direct communication with Peter Comeau at DFO Canada.
2008	146200	478132.1597	4X-4Wdehkl	456, 458-495,496-498	Redfish	SSB and SSN (length >23 cm) from: direct communication with Peter Comeau at DFO Canada.
2009	146800	554490.2349	4X-4Wdehkl	456, 458-495,496-498	Redfish	SSB and SSN (length >23 cm) from: direct communication with Peter Comeau at DFO Canada.
2010	60200	222989.9681	4X-4Wdehkl	456, 458-495,496-498	Redfish	SSB and SSN (length >23 cm) from: direct communication with Peter Comeau at DFO Canada.
2011	142200	554984.8662	4X-4Wdehkl	456, 458-495,496-498	Redfish	SSB and SSN (length >23 cm) from: direct communication with Peter Comeau at DFO Canada.
2012	125100	495622.4452	4X-4Wdehkl	456, 458-495,496-498	Redfish	SSB and SSN (length >23 cm) from: direct communication with Peter Comeau at DFO Canada.
